# Supplementary material for: Bis(cyanamide-κN)[4-(1H-imidazol-1-yl)phenol-κN 3]bis­(nitrato-κO)copper(II)
Source: Acta Crystallogr Sect E Struct Rep Online. 2011 Aug 17;67(Pt 9):m1253. doi: 10.1107/S1600536811032399 (PMC3200852; doi:10.1107/S1600536811032399)
Supplement: Supplementary file 1 [file e-67-m1253-sup1.cif]

##############################################################################
#                                                                            #
# This CIF contains the data in a paper accepted for publication in          #
# Acta Crystallographica Section E. It conforms to the requirements of       #
# Notes for Authors for Acta Crystallographica Section E, and has been       #
# peer reviewed under the auspices of the IUCr Commission on Journals.       #
#                                                                            #
# Full details of the Crystallographic Information File format               #
# are given in the paper "The Crystallographic Information File (CIF):       #
# a New Standard Archive File for Crystallography" by S. R. Hall, F. H.      #
# Allen and I. D. Brown [Acta Cryst. (1991), A47, 655-685].                  #
#                                                                            #
# The current version of the core CIF dictionary is obtainable from          #
# ftp://ftp.iucr.org/pub/cif_core.dic.                                       #
#                                                                            #
# Software is freely available for graphical display of the structure(s)     #
# in this CIF. For information consult the CIF software page                 #
# http://www.iucr.org/resources/cif/software.                                #
#                                                                            #
# This file may be used for bona fide research purposes within the           #
# scientific community so long as proper attribution is given to the journal # 
# article from which it was obtained.                                        #
#                                                                            #
##############################################################################
data_I
_audit_creation_method     SHELXL-97
_chemical_name_systematic
;
Bis(cyanamide-\k<i>N</i>)[4-(1<i>H</i>-imidazol-1-yl)phenol-
\k<i>N</i>^3^]bis(nitrato-\k<i>O</i>)copper(II)
;
_chemical_name_common     ?
_chemical_formula_moiety     'C20 H20 Cu N10 O8'
_chemical_formula_sum     'C20 H20 Cu N10 O8'
_chemical_formula_iupac     '[Cu (N O3)2 (C9 H8 N2 O)2 (C H2 N2)2]'
_chemical_formula_weight     592.00
_chemical_melting_point     ?
_symmetry_cell_setting     triclinic
_symmetry_space_group_name_H-M     'P -1'
_symmetry_space_group_name_Hall     '-P 1'
loop_
    _symmetry_equiv_pos_as_xyz
    'x, y, z'
    '-x, -y, -z'
_cell_length_a     8.2235(7)
_cell_length_b     8.7144(8)
_cell_length_c     9.4553(9)
_cell_angle_alpha     110.8080(10)
_cell_angle_beta     96.696(2)
_cell_angle_gamma     98.883(2)
_cell_volume     614.92(10)
_cell_formula_units_Z     1
_cell_measurement_reflns_used     2396
_cell_measurement_theta_min     2.35
_cell_measurement_theta_max     25.99
_cell_measurement_temperature     273(2)
_exptl_crystal_description     block
_exptl_crystal_colour     blue
_exptl_crystal_size_max     0.25
_exptl_crystal_size_mid     0.21
_exptl_crystal_size_min     0.18
_exptl_crystal_density_diffrn     1.599
_exptl_crystal_density_meas     ?
_exptl_crystal_density_method     'not measured'
_exptl_crystal_F_000     303
_exptl_absorpt_coefficient_mu     0.956
_exptl_absorpt_correction_type     multi-scan
_exptl_absorpt_process_details     '(SADABS; Sheldrick, 2002)'
_exptl_absorpt_correction_T_min     0.796
_exptl_absorpt_correction_T_max     0.847
_exptl_special_details
;
;
_diffrn_ambient_temperature     273(2)
_diffrn_radiation_type     MoK\a
_diffrn_radiation_wavelength     0.71073
_diffrn_radiation_source     'fine-focus sealed tube'
_diffrn_radiation_monochromator     graphite
_diffrn_measurement_device_type     'Bruker SMART CCD area-detector'
_diffrn_measurement_method     '\f and \w'
_diffrn_detector_area_resol_mean     ?
_diffrn_reflns_number     4951
_diffrn_reflns_av_R_equivalents     0.0157
_diffrn_reflns_av_sigmaI/netI     0.0256
_diffrn_reflns_theta_min     2.35
_diffrn_reflns_theta_max     25.99
_diffrn_reflns_theta_full     25.99
_diffrn_measured_fraction_theta_max     0.989
_diffrn_measured_fraction_theta_full     0.989
_diffrn_reflns_limit_h_min     -9
_diffrn_reflns_limit_h_max     10
_diffrn_reflns_limit_k_min     -10
_diffrn_reflns_limit_k_max     10
_diffrn_reflns_limit_l_min     -11
_diffrn_reflns_limit_l_max     11
_diffrn_standards_number     0
_diffrn_standards_interval_count     .
_diffrn_standards_interval_time     .
_diffrn_standards_decay_%     ?
_refine_special_details
;
Refinement of <i>F</i>^2^ against ALL reflections. The weighted <i>R</i>-factor
<i>wR</i> and goodness of fit <i>S</i> are based on <i>F</i>^2^, conventional
<i>R</i>-factors <i>R</i> are based on <i>F</i>, with <i>F</i> set to zero for
negative <i>F</i>^2^. The threshold expression of <i>F</i>^2^ >
\s(<i>F</i>^2^) is used only for calculating <i>R</i>-factors(gt) <i>etc</i>.
and is not relevant to the choice of reflections for refinement.
<i>R</i>-factors based on <i>F</i>^2^ are statistically about twice as large
as those based on <i>F</i>, and <i>R</i>- factors based on ALL data will be
even larger.
;
_reflns_number_total     2396
_reflns_number_gt     2229
_reflns_threshold_expression     I>2\s(I)
_refine_ls_structure_factor_coef     Fsqd
_refine_ls_matrix_type     full
_refine_ls_R_factor_all     0.0439
_refine_ls_R_factor_gt     0.0409
_refine_ls_wR_factor_gt     0.1029
_refine_ls_wR_factor_ref     0.1049
_refine_ls_goodness_of_fit_ref     1.067
_refine_ls_restrained_S_all     1.067
_refine_ls_number_reflns     2396
_refine_ls_number_parameters     178
_refine_ls_number_restraints     0
_refine_ls_hydrogen_treatment     constr
_refine_ls_weighting_scheme     calc
_refine_ls_weighting_details
         'calc w=1/[\s^2^(Fo^2^)+(0.0590P)^2^+0.2239P] where P=(Fo^2^+2Fc^2^)/3'
_atom_sites_solution_hydrogens     geom
_atom_sites_solution_primary     direct
_atom_sites_solution_secondary     difmap
_refine_ls_shift/su_max     0.000
_refine_ls_shift/su_mean     0.000
_refine_diff_density_max     0.438
_refine_diff_density_min     -0.180
_refine_ls_extinction_method     none
_refine_ls_extinction_coef     ?
loop_
    _atom_type_symbol
    _atom_type_description
    _atom_type_scat_dispersion_real
    _atom_type_scat_dispersion_imag
    _atom_type_scat_source
    'C' 'C' 0.0033 0.0016
                         'International Tables Vol C Tables 4.2.6.8 and 6.1.1.4'
    'H' 'H' 0.0000 0.0000
                         'International Tables Vol C Tables 4.2.6.8 and 6.1.1.4'
    'Cu' 'Cu' 0.3201 1.2651
                         'International Tables Vol C Tables 4.2.6.8 and 6.1.1.4'
    'N' 'N' 0.0061 0.0033
                         'International Tables Vol C Tables 4.2.6.8 and 6.1.1.4'
    'O' 'O' 0.0106 0.0060
                         'International Tables Vol C Tables 4.2.6.8 and 6.1.1.4'
_computing_data_collection     'SMART (Bruker, 1998)'
_computing_cell_refinement     'SAINT-Plus (Bruker, 1999)'
_computing_data_reduction     'SAINT-Plus (Bruker, 1999)'
_computing_structure_solution     'SHELXS97 (Sheldrick, 2008)'
_computing_structure_refinement     'SHELXL97 (Sheldrick, 2008)'
_computing_molecular_graphics     'XP in SHELXTL (Sheldrick, 2008)'
_computing_publication_material     'SHELXTL (Sheldrick, 2008)'
loop_
    _atom_site_type_symbol
    _atom_site_label
    _atom_site_fract_x
    _atom_site_fract_y
    _atom_site_fract_z
    _atom_site_U_iso_or_equiv
    _atom_site_adp_type
    _atom_site_calc_flag
    _atom_site_refinement_flags
    _atom_site_occupancy
    _atom_site_symmetry_multiplicity
    _atom_site_disorder_assembly
    _atom_site_disorder_group
    Cu Cu1 0.0000 0.5000 0.0000 0.03730(17) Uani d S 1 2 . .
    O O1 1.0200(2) 1.3124(2) 0.3638(2) 0.0522(5) Uani d . 1 1 . .
    H HO1 1.0559 1.3039 0.2822 0.078 Uiso d R 1 1 . .
    O O3 0.1612(2) 0.3321(3) 0.1247(2) 0.0588(5) Uani d . 1 1 . .
    O O4 0.3655(3) 0.4115(4) 0.3168(3) 0.0738(7) Uani d . 1 1 . .
    O O2 0.4149(3) 0.4075(3) 0.0983(2) 0.0598(5) Uani d . 1 1 . .
    N N1 -0.1364(3) 0.5376(3) 0.1629(3) 0.0465(5) Uani d . 1 1 . .
    N N2 -0.2913(3) 0.5888(3) 0.3748(3) 0.0516(6) Uani d . 1 1 . .
    H HN2B -0.3876 0.5230 0.3578 0.062 Uiso d R 1 1 . .
    H HN2A -0.2331 0.6083 0.4636 0.062 Uiso d R 1 1 . .
    N N3 0.1547(3) 0.7184(2) 0.1239(2) 0.0390(5) Uani d . 1 1 . .
    N N4 0.3757(2) 0.9254(2) 0.2240(2) 0.0389(5) Uani d . 1 1 . .
    N N5 0.3155(3) 0.3834(3) 0.1788(3) 0.0433(5) Uani d . 1 1 . .
    C C1 0.1064(3) 0.8598(3) 0.2122(3) 0.0473(6) Uani d . 1 1 . .
    H H1 -0.0025 0.8663 0.2274 0.057 Uiso calc R 1 1 . .
    C C2 0.2407(3) 0.9884(3) 0.2740(3) 0.0484(7) Uani d . 1 1 . .
    H H2 0.2417 1.0981 0.3378 0.058 Uiso calc R 1 1 . .
    C C3 0.3189(3) 0.7628(3) 0.1334(3) 0.0392(6) Uani d . 1 1 . .
    H H3 0.3853 0.6910 0.0841 0.047 Uiso calc R 1 1 . .
    C C4 0.5449(3) 1.0196(3) 0.2591(3) 0.0372(5) Uani d . 1 1 . .
    C C5 0.6081(3) 1.1383(3) 0.4066(3) 0.0459(6) Uani d . 1 1 . .
    H H5 0.5432 1.1533 0.4828 0.055 Uiso calc R 1 1 . .
    C C6 0.7685(3) 1.2339(3) 0.4393(3) 0.0460(6) Uani d . 1 1 . .
    H H6 0.8122 1.3130 0.5381 0.055 Uiso calc R 1 1 . .
    C C7 0.8639(3) 1.2124(3) 0.3258(3) 0.0393(6) Uani d . 1 1 . .
    C C8 0.8007(3) 1.0926(3) 0.1790(3) 0.0427(6) Uani d . 1 1 . .
    H H8 0.8656 1.0774 0.1028 0.051 Uiso calc R 1 1 . .
    C C9 0.6406(3) 0.9957(3) 0.1462(3) 0.0415(6) Uani d . 1 1 . .
    H H9 0.5980 0.9146 0.0481 0.050 Uiso calc R 1 1 . .
    C C10 -0.2100(3) 0.5568(3) 0.2602(3) 0.0387(6) Uani d . 1 1 . .
loop_
    _atom_site_aniso_label
    _atom_site_aniso_U_11
    _atom_site_aniso_U_22
    _atom_site_aniso_U_33
    _atom_site_aniso_U_12
    _atom_site_aniso_U_13
    _atom_site_aniso_U_23
    Cu1 0.0265(2) 0.0408(3) 0.0357(3) -0.00682(16) 0.00593(17) 0.00971(18)
    O1 0.0305(10) 0.0649(12) 0.0477(11) -0.0127(8) 0.0005(8) 0.0169(9)
    O3 0.0357(11) 0.0773(14) 0.0555(12) -0.0089(9) 0.0010(9) 0.0269(10)
    O4 0.0382(12) 0.125(2) 0.0533(13) -0.0089(12) 0.0036(10) 0.0399(13)
    O2 0.0486(12) 0.0711(13) 0.0574(13) 0.0021(10) 0.0240(10) 0.0215(10)
    N1 0.0330(12) 0.0554(13) 0.0397(12) -0.0069(10) 0.0084(10) 0.0108(10)
    N2 0.0368(12) 0.0724(15) 0.0368(12) 0.0016(11) 0.0091(10) 0.0138(11)
    N3 0.0290(11) 0.0387(11) 0.0431(12) -0.0023(8) 0.0051(9) 0.0127(9)
    N4 0.0281(11) 0.0352(10) 0.0461(12) -0.0018(8) 0.0040(9) 0.0111(9)
    N5 0.0352(12) 0.0428(11) 0.0474(13) 0.0025(9) 0.0101(10) 0.0132(10)
    C1 0.0298(13) 0.0472(14) 0.0621(17) 0.0050(11) 0.0115(12) 0.0176(13)
    C2 0.0367(14) 0.0362(13) 0.0633(18) 0.0045(10) 0.0115(13) 0.0090(12)
    C3 0.0291(12) 0.0369(12) 0.0439(14) -0.0008(10) 0.0059(10) 0.0098(10)
    C4 0.0279(12) 0.0341(11) 0.0448(14) -0.0013(9) 0.0027(10) 0.0139(10)
    C5 0.0369(14) 0.0490(14) 0.0430(14) -0.0049(11) 0.0085(11) 0.0125(11)
    C6 0.0392(14) 0.0472(14) 0.0378(14) -0.0070(11) 0.0001(11) 0.0086(11)
    C7 0.0279(12) 0.0402(12) 0.0461(14) -0.0017(10) 0.0002(10) 0.0175(11)
    C8 0.0338(13) 0.0488(14) 0.0415(14) 0.0039(11) 0.0086(11) 0.0139(11)
    C9 0.0342(13) 0.0382(12) 0.0405(14) -0.0001(10) -0.0006(11) 0.0069(10)
    C10 0.0281(12) 0.0408(13) 0.0386(14) -0.0028(10) -0.0008(11) 0.0114(10)
_geom_special_details
;
All e.s.d.'s (except the e.s.d. in the dihedral angle between two l.s. planes)
are estimated using the full covariance matrix. The cell e.s.d.'s are taken
into account individually in the estimation of e.s.d.'s in distances, angles
and torsion angles; correlations between e.s.d.'s in cell parameters are only
used when they are defined by crystal symmetry. An approximate (isotropic)
treatment of cell e.s.d.'s is used for estimating e.s.d.'s involving l.s.
planes.
;
loop_
    _geom_bond_atom_site_label_1
    _geom_bond_atom_site_label_2
    _geom_bond_site_symmetry_2
    _geom_bond_distance
    _geom_bond_publ_flag
    Cu1 N1 . 1.974(2) ?
    Cu1 N1 2_565 1.974(2) ?
    Cu1 N3 . 1.9837(19) ?
    Cu1 N3 2_565 1.9837(19) ?
    O1 C7 . 1.365(3) ?
    O1 HO1 . 0.8409 ?
    O3 N5 . 1.259(3) ?
    O4 N5 . 1.244(3) ?
    O2 N5 . 1.224(3) ?
    N1 C10 . 1.136(3) ?
    N2 C10 . 1.308(3) ?
    N2 HN2B . 0.8638 ?
    N2 HN2A . 0.8613 ?
    N3 C3 . 1.329(3) ?
    N3 C1 . 1.368(3) ?
    N4 C3 . 1.342(3) ?
    N4 C2 . 1.372(3) ?
    N4 C4 . 1.438(3) ?
    C1 C2 . 1.349(4) ?
    C1 H1 . 0.9300 ?
    C2 H2 . 0.9300 ?
    C3 H3 . 0.9300 ?
    C4 C9 . 1.375(4) ?
    C4 C5 . 1.388(4) ?
    C5 C6 . 1.383(4) ?
    C5 H5 . 0.9300 ?
    C6 C7 . 1.378(4) ?
    C6 H6 . 0.9300 ?
    C7 C8 . 1.386(4) ?
    C8 C9 . 1.385(3) ?
    C8 H8 . 0.9300 ?
    C9 H9 . 0.9300 ?
loop_
    _geom_angle_atom_site_label_1
    _geom_angle_atom_site_label_2
    _geom_angle_atom_site_label_3
    _geom_angle_site_symmetry_1
    _geom_angle_site_symmetry_3
    _geom_angle
    _geom_angle_publ_flag
    N1 Cu1 N1 . 2_565 180.00(14) ?
    N1 Cu1 N3 . . 89.82(9) ?
    N1 Cu1 N3 2_565 . 90.18(8) ?
    N1 Cu1 N3 . 2_565 90.18(9) ?
    N1 Cu1 N3 2_565 2_565 89.82(8) ?
    N3 Cu1 N3 . 2_565 180.0 ?
    C7 O1 HO1 . . 108.5 ?
    C10 N1 Cu1 . . 177.0(2) ?
    C10 N2 HN2B . . 116.0 ?
    C10 N2 HN2A . . 115.8 ?
    HN2B N2 HN2A . . 112.2 ?
    C3 N3 C1 . . 106.0(2) ?
    C3 N3 Cu1 . . 129.22(18) ?
    C1 N3 Cu1 . . 124.71(17) ?
    C3 N4 C2 . . 107.3(2) ?
    C3 N4 C4 . . 127.0(2) ?
    C2 N4 C4 . . 125.7(2) ?
    O2 N5 O4 . . 120.4(2) ?
    O2 N5 O3 . . 120.9(2) ?
    O4 N5 O3 . . 118.8(2) ?
    C2 C1 N3 . . 109.6(2) ?
    C2 C1 H1 . . 125.2 ?
    N3 C1 H1 . . 125.2 ?
    C1 C2 N4 . . 106.5(2) ?
    C1 C2 H2 . . 126.8 ?
    N4 C2 H2 . . 126.8 ?
    N3 C3 N4 . . 110.7(2) ?
    N3 C3 H3 . . 124.7 ?
    N4 C3 H3 . . 124.7 ?
    C9 C4 C5 . . 120.6(2) ?
    C9 C4 N4 . . 120.2(2) ?
    C5 C4 N4 . . 119.1(2) ?
    C6 C5 C4 . . 119.4(3) ?
    C6 C5 H5 . . 120.3 ?
    C4 C5 H5 . . 120.3 ?
    C7 C6 C5 . . 120.2(2) ?
    C7 C6 H6 . . 119.9 ?
    C5 C6 H6 . . 119.9 ?
    O1 C7 C6 . . 117.7(2) ?
    O1 C7 C8 . . 122.1(2) ?
    C6 C7 C8 . . 120.2(2) ?
    C9 C8 C7 . . 119.7(2) ?
    C9 C8 H8 . . 120.1 ?
    C7 C8 H8 . . 120.1 ?
    C4 C9 C8 . . 119.8(2) ?
    C4 C9 H9 . . 120.1 ?
    C8 C9 H9 . . 120.1 ?
    N1 C10 N2 . . 176.6(3) ?
loop_
    _geom_hbond_atom_site_label_D
    _geom_hbond_atom_site_label_H
    _geom_hbond_atom_site_label_A
    _geom_hbond_site_symmetry_A
    _geom_hbond_distance_DH
    _geom_hbond_distance_HA
    _geom_hbond_distance_DA
    _geom_hbond_angle_DHA
    O1 HO1 O3 1_665 0.84 1.88 2.704(3) 167.8
    O1 HO1 O4 1_665 0.84 2.51 2.970(3) 115.2
    O1 HO1 N5 1_665 0.84 2.55 3.262(3) 143.1
    N2 HN2B O4 1_455 0.86 2.04 2.888(3) 167.7
    N2 HN2B O2 1_455 0.86 2.55 3.096(3) 122.3
    N2 HN2B N5 1_455 0.86 2.64 3.399(3) 147.5
    N2 HN2A O1 2_676 0.86 2.09 2.904(3) 157.3
    N2 HN2A O4 2_566 0.86 2.50 3.049(3) 122.3
data_global
_journal_date_recd_electronic     2011-07-07
_journal_date_accepted     2011-08-10
_journal_name_full     'Acta Crystallographica, Section E'
_journal_year     2011
_journal_volume     67
_journal_issue      9
_journal_page_first     m1253
_journal_page_last     m1253
_journal_paper_category     QM
_journal_coeditor_code     PK2338
_publ_contact_author
;
     Doctor Rui-Jin Yu
     College of Science, Northwest A&F University,
     Yangling, Shaanxi, 712100
     China
;
_publ_contact_author_email     gzxian2010@yahoo.cn
_publ_contact_author_fax     ?
_publ_contact_author_phone     '86-15129183462'
_publ_section_title
;\
Bis(cyanamide-\k<i>N</i>)[4-(1<i>H</i>-imidazol-1-yl)phenol-\k<i>N</i>^3^]\
bis(nitrato-\k<i>O</i>)copper(II)
;
loop_
    _publ_author_name
    _publ_author_address
    'Yu, Rui-Jin'
;
College of Science, Northwest A&F University,
Yangling, Shaanxi 712100
People's Republic of China
;
    'Deng, Bin'
;
Department of Chemistry and Life and Science, Xiangnan University,
Chenzhou, Hunan 423000
People's Republic of China
;
