# Supplementary material for: Bis(cyanamide-κN)[4-(1H-imidazol-1-yl)phenol-κN 3]bis­(nitrato-κO)copper(II)
Source: Acta Crystallogr Sect E Struct Rep Online. 2011 Aug 17;67(Pt 9):m1253. doi: 10.1107/S1600536811032399 (PMC3200852; doi:10.1107/S1600536811032399)
Supplement: Supplementary file 2 [file e-67-m1253-Isup2.hkl]

# 
# h,k,l, Fc-squared, Fo-squared, sigma(Fo-squared) and status flag 
# 
data_I
_shelx_title ' 1  P-1' 
_shelx_refln_list_code          4 
_shelx_F_calc_maximum      130.42 
_exptl_crystal_F_000       303.00 
_reflns_d_resolution_high  0.8109 
 
loop_ 
 _symmetry_equiv_pos_as_xyz 
 'x, y, z' 
 '-x, -y, -z' 
 
_cell_length_a     8.2235 
_cell_length_b     8.7144 
_cell_length_c     9.4553 
_cell_angle_alpha 110.808 
_cell_angle_beta   96.696 
_cell_angle_gamma  98.883 
 
_shelx_F_squared_multiplier     1.000 
 
loop_ 
 _refln_index_h 
 _refln_index_k 
 _refln_index_l 
 _refln_F_squared_calc 
 _refln_F_squared_meas 
 _refln_F_squared_sigma 
 _refln_observed_status 
   1   0   0      371.12      392.11      4.00 o 
   2   0   0      222.29      261.22      2.90 o 
   3   0   0      577.30      521.95      5.32 o 
   4   0   0       86.00      116.59      2.41 o 
   5   0   0     1026.85     1072.05     10.23 o 
   6   0   0      529.51      561.69      9.17 o 
   7   0   0      228.90      226.10      5.95 o 
   8   0   0      193.70      205.44      9.51 o 
   9   0   0       75.42       86.79      6.51 o 
 -10   1   0       50.43       46.40      5.99 o 
  -9   1   0       27.91       33.65      4.88 o 
  -8   1   0        0.60        3.48      1.89 o 
  -7   1   0      171.18      161.83      6.84 o 
  -6   1   0      309.74      299.74      6.41 o 
  -5   1   0       40.18       29.52      1.31 o 
  -4   1   0       57.38       49.09      1.38 o 
  -3   1   0      795.33      772.64      5.50 o 
  -2   1   0      857.22      975.89      7.94 o 
  -1   1   0     3541.09     3900.90     27.26 o 
   0   1   0     1464.31     1707.36     12.26 o 
   1   1   0      694.94      786.69      6.49 o 
   2   1   0        2.49        1.96      0.45 o 
   3   1   0      625.76      634.96      6.49 o 
   4   1   0      552.03      623.50      6.94 o 
   5   1   0      347.23      358.44      5.30 o 
   6   1   0      548.80      565.33     10.06 o 
   7   1   0      655.38      634.24     16.36 o 
   8   1   0       73.84       70.07      5.57 o 
   9   1   0       18.62       27.16      4.59 o 
 -10   2   0        8.52        9.08      2.98 o 
  -9   2   0       61.52       72.53      6.59 o 
  -8   2   0       52.36       52.71      3.27 o 
  -7   2   0        6.84        8.88      2.41 o 
  -6   2   0        0.69        0.67      0.85 o 
  -5   2   0      723.71      753.32     10.56 o 
  -4   2   0      292.20      318.27      5.80 o 
  -3   2   0       42.67       31.99      0.92 o 
  -2   2   0     1102.68     1148.49      9.30 o 
  -1   2   0     8955.74     9928.52     68.02 o 
   0   2   0     1593.36     1700.54     12.96 o 
   1   2   0     3760.59     4016.98     37.35 o 
   2   2   0       26.41       28.24      1.36 o 
   3   2   0     1771.84     1925.09     15.83 o 
   4   2   0      126.61      106.58      2.69 o 
   5   2   0      118.27      103.06      2.83 o 
   6   2   0       64.97       53.81      3.03 o 
   7   2   0        3.84        8.53      2.35 o 
   8   2   0      123.13      126.76      7.59 o 
   9   2   0       52.69       55.91      6.16 o 
 -10   3   0       18.41       19.63      4.11 o 
  -9   3   0       54.11       51.16      5.79 o 
  -8   3   0       31.77       34.68      3.02 o 
  -7   3   0       19.26       22.65      3.54 o 
  -6   3   0      143.45      142.18      4.52 o 
  -5   3   0      201.56      183.68      4.88 o 
  -4   3   0       16.42       12.77      0.80 o 
  -3   3   0      252.37      269.14      4.16 o 
  -2   3   0      702.51      669.66      6.69 o 
  -1   3   0      178.43      175.23      2.93 o 
   0   3   0        2.55        4.40      0.66 o 
   1   3   0     3817.07     4061.66     29.48 o 
   2   3   0      171.40      158.10      3.58 o 
   3   3   0       16.90       10.29      1.08 o 
   4   3   0       98.12      101.51      3.49 o 
   5   3   0        1.45        2.00      0.73 o 
   6   3   0       16.75       15.22      2.05 o 
   7   3   0       92.71       98.89      6.48 o 
   8   3   0      112.94      103.00      6.99 o 
  -9   4   0       75.16       80.71      4.29 o 
  -8   4   0       98.03       93.89      5.04 o 
  -7   4   0       68.53       65.10      7.92 o 
  -6   4   0       78.97       73.61      3.44 o 
  -5   4   0      137.22      116.56      4.02 o 
  -4   4   0      771.71      826.88      8.39 o 
  -3   4   0       28.14       23.90      1.32 o 
  -2   4   0      659.64      621.14      7.04 o 
  -1   4   0       19.57       20.65      7.02 o 
   0   4   0      259.79      259.70      4.89 o 
   1   4   0     1623.62     1707.40     15.04 o 
   2   4   0        1.04        2.59      0.70 o 
   3   4   0       40.32       36.42      2.69 o 
   4   4   0      147.22      143.78      3.63 o 
   5   4   0       50.99       52.27      3.36 o 
   6   4   0      184.61      179.11      5.97 o 
   7   4   0       37.42       44.12      3.54 o 
   8   4   0       34.55       46.33      5.59 o 
  -9   5   0        6.00       11.31      2.11 o 
  -8   5   0       45.74       49.80      6.67 o 
  -7   5   0      136.05      139.52      5.22 o 
  -6   5   0      114.84      102.61      4.22 o 
  -5   5   0      235.85      215.16      5.84 o 
  -4   5   0       73.77       66.70      5.61 o 
  -3   5   0        3.63        3.37      1.00 o 
  -2   5   0      391.86      364.03      5.57 o 
  -1   5   0     1483.80     1504.95     14.12 o 
   0   5   0       37.56       37.49      1.89 o 
   1   5   0      652.39      635.27      8.10 o 
   2   5   0      479.82      482.87      7.05 o 
   3   5   0      102.55      101.65      3.15 o 
   4   5   0       77.25       69.57      3.58 o 
   5   5   0      263.83      276.36      7.63 o 
   6   5   0      166.95      157.21      5.98 o 
   7   5   0        7.01        6.77      1.76 o 
  -9   6   0        0.84        0.02      1.23 o 
  -8   6   0       64.33       69.71      4.45 o 
  -7   6   0       28.37       27.45      2.99 o 
  -6   6   0       24.03       26.11      2.76 o 
  -5   6   0        5.83        4.94      1.36 o 
  -4   6   0      165.54      151.04      5.05 o 
  -3   6   0       66.04       74.32      2.66 o 
  -2   6   0      205.82      204.33      4.45 o 
  -1   6   0      245.63      220.34      8.78 o 
   0   6   0       32.69       28.29      1.97 o 
   1   6   0      317.66      319.19      5.93 o 
   2   6   0      542.26      575.40      8.43 o 
   3   6   0       26.21       29.53      2.83 o 
   4   6   0       57.81       64.51      3.94 o 
   5   6   0      103.87      103.73      6.65 o 
   6   6   0       50.29       40.58      3.74 o 
  -8   7   0        4.50        6.37      1.71 o 
  -7   7   0        9.33       14.68      2.35 o 
  -6   7   0       14.70       17.04      2.35 o 
  -5   7   0       59.77       60.37      3.97 o 
  -4   7   0       53.29       49.53      3.51 o 
  -3   7   0       84.17       75.51      2.97 o 
  -2   7   0        3.11        4.03      1.51 o 
  -1   7   0       33.10       30.82      2.21 o 
   0   7   0        2.68        2.59      0.97 o 
   1   7   0      166.63      160.73      4.45 o 
   2   7   0      181.57      189.00      4.93 o 
   3   7   0       52.67       51.38      3.83 o 
   4   7   0       25.64       23.71      4.19 o 
   5   7   0        2.43        4.39      1.67 o 
  -7   8   0        7.57        8.38      2.05 o 
  -6   8   0       20.65       25.07      3.04 o 
  -5   8   0        0.21       -0.01      1.04 o 
  -4   8   0       61.17       65.74      4.26 o 
  -3   8   0       34.38       25.91      2.89 o 
  -2   8   0        2.75        2.66      1.05 o 
  -1   8   0       13.75       16.83      1.89 o 
   0   8   0       87.75       91.37      3.57 o 
   1   8   0        0.74        0.91      1.05 o 
   2   8   0       69.72       68.05      3.35 o 
   3   8   0      101.43       92.45      6.94 o 
   4   8   0        4.48        6.59      1.86 o 
  -6   9   0        1.92        3.92      1.54 o 
  -5   9   0       27.26       32.46      3.62 o 
  -4   9   0        5.71        5.40      1.78 o 
  -3   9   0       34.90       47.64      3.93 o 
  -2   9   0       19.93       21.41      2.28 o 
  -1   9   0       22.70       27.18      2.52 o 
   0   9   0        0.20        3.73      1.23 o 
   1   9   0        4.89        4.75      1.34 o 
   2   9   0       73.55       87.58     11.94 o 
  -3  10   0       11.83       13.74      2.37 o 
  -2  10   0        9.15        8.75      1.96 o 
   0 -10   1       33.17       39.03      3.07 o 
   1 -10   1        5.76       10.03      1.77 o 
   2 -10   1       40.65       45.18      3.23 o 
   3 -10   1        9.79       12.55      2.33 o 
   4 -10   1        1.56        1.46      1.70 o 
  -3  -9   1       16.00       22.72      3.31 o 
  -2  -9   1       11.32       11.82      2.08 o 
  -1  -9   1      259.13      258.13      6.47 o 
   0  -9   1       60.83       67.19      4.60 o 
   1  -9   1       17.04       15.78      2.46 o 
   2  -9   1        7.79       12.66      2.26 o 
   3  -9   1        0.15        1.01      1.28 o 
   4  -9   1       34.63       36.55      3.60 o 
   5  -9   1       24.50       25.87      3.22 o 
   6  -9   1        0.77        0.60      1.89 o 
  -4  -8   1       32.85       37.24      6.02 o 
  -3  -8   1       57.81       62.80      4.13 o 
  -2  -8   1      395.30      375.78     14.66 o 
  -1  -8   1       29.59       32.09      2.49 o 
   0  -8   1       49.94       47.15      2.82 o 
   1  -8   1       15.39       13.90      1.68 o 
   2  -8   1        1.06        2.89      1.72 o 
   3  -8   1      341.28      320.77      6.41 o 
   4  -8   1        9.53       12.48      3.38 o 
   5  -8   1       12.55       15.31      2.62 o 
   6  -8   1       93.57       92.15      4.69 o 
   7  -8   1        7.05        5.76      3.02 o 
  -6  -7   1       19.66       23.02      3.52 o 
  -5  -7   1       18.23       18.17      2.54 o 
  -4  -7   1       75.15       74.22      5.74 o 
  -3  -7   1      105.24      100.26      5.05 o 
  -2  -7   1       22.16       25.29      2.12 o 
  -1  -7   1       81.43       73.91      4.13 o 
   0  -7   1      127.55      122.80      4.99 o 
   1  -7   1       14.47       13.48      1.59 o 
   2  -7   1      117.14      114.13      8.46 o 
   3  -7   1      102.18       96.60      3.41 o 
   4  -7   1       36.59       35.95      3.00 o 
   5  -7   1      133.54      130.07      5.10 o 
   6  -7   1        6.00        7.67      3.29 o 
   7  -7   1        5.75        5.14      1.57 o 
   8  -7   1       10.45        9.98      2.75 o 
  -6  -6   1       78.49       75.94      5.72 o 
  -5  -6   1       43.78       49.69      3.66 o 
  -4  -6   1       11.86       14.91      1.68 o 
  -3  -6   1       94.50       81.87      5.77 o 
  -2  -6   1      252.54      257.98      5.26 o 
  -1  -6   1      197.74      171.75      4.13 o 
   0  -6   1      418.97      395.41     12.40 o 
   1  -6   1      385.25      373.77     10.89 o 
   2  -6   1       85.20       79.10      4.15 o 
   3  -6   1       85.60       76.39      6.54 o 
   4  -6   1       23.66       20.33      2.25 o 
   5  -6   1       20.83       22.08      2.41 o 
   6  -6   1       54.82       56.70      3.59 o 
   7  -6   1       71.09       69.61      3.85 o 
   8  -6   1       25.04       30.50      3.18 o 
   9  -6   1       48.81       53.30      4.11 o 
  -7  -5   1       61.66       61.32      5.81 o 
  -6  -5   1      156.02      162.15      5.84 o 
  -5  -5   1      211.26      216.94      6.20 o 
  -4  -5   1       35.72       35.89      2.18 o 
  -3  -5   1      120.39      112.93      3.29 o 
  -2  -5   1       48.30       44.05      2.05 o 
  -1  -5   1      305.30      288.36      4.97 o 
   0  -5   1     1124.66     1185.35     11.79 o 
   1  -5   1      588.08      563.60      7.15 o 
   2  -5   1      268.60      285.68      4.73 o 
   3  -5   1        4.13        9.33      1.07 o 
   4  -5   1       73.76       68.59      2.24 o 
   5  -5   1       80.89       76.95      4.47 o 
   6  -5   1      240.33      231.16      6.37 o 
   7  -5   1       76.26       72.85      3.75 o 
   8  -5   1       28.37       33.40      4.29 o 
   9  -5   1       21.73       21.78      4.00 o 
  -8  -4   1       63.40       70.20      6.29 o 
  -7  -4   1      112.33      121.18      7.47 o 
  -6  -4   1      479.77      434.09      9.16 o 
  -5  -4   1      239.34      230.22      4.90 o 
  -4  -4   1      289.70      279.65      5.16 o 
  -3  -4   1       51.00       48.38      2.04 o 
  -2  -4   1      562.03      586.70      7.20 o 
  -1  -4   1      759.16      787.37      8.42 o 
   0  -4   1      715.41      717.78      7.75 o 
   1  -4   1     1444.72     1446.14     15.54 o 
   2  -4   1       59.86       57.22      1.82 o 
   3  -4   1      516.12      536.51      6.27 o 
   4  -4   1      695.36      708.94      7.55 o 
   5  -4   1        1.38        1.89      0.97 o 
   6  -4   1      105.59       92.08      3.75 o 
   7  -4   1       89.44       89.27      3.92 o 
   8  -4   1        6.45        7.14      2.42 o 
   9  -4   1       41.51       41.72      5.38 o 
  -8  -3   1      121.82      119.97      7.29 o 
  -7  -3   1      156.05      140.63      7.36 o 
  -6  -3   1        0.94        1.15      0.83 o 
  -5  -3   1      143.97      147.09      3.64 o 
  -4  -3   1     1177.91     1218.02     12.07 o 
  -3  -3   1     1377.62     1496.13     13.45 o 
  -2  -3   1       42.90       29.19      1.56 o 
  -1  -3   1      644.54      659.06      6.80 o 
   0  -3   1       64.67       53.84      1.59 o 
   1  -3   1     6830.97     7208.07     49.01 o 
   2  -3   1     2703.42     2841.09     20.95 o 
   3  -3   1        5.32        8.11      1.07 o 
   4  -3   1      650.70      610.14      8.90 o 
   5  -3   1       62.63       63.44      2.83 o 
   6  -3   1      126.91      104.13      3.87 o 
   7  -3   1       43.46       40.29      2.89 o 
   8  -3   1      248.55      248.61     10.60 o 
   9  -3   1      100.79      101.48      7.29 o 
  -9  -2   1       43.14       45.22      5.40 o 
  -8  -2   1       66.06       66.50      5.37 o 
  -7  -2   1        0.84        3.66      1.67 o 
  -6  -2   1       61.53       51.56      2.16 o 
  -5  -2   1      463.61      447.96      6.44 o 
  -4  -2   1      754.31      819.05      8.70 o 
  -3  -2   1       26.60       48.86      1.67 o 
  -2  -2   1      149.21      123.26      2.35 o 
  -1  -2   1      388.08      398.42      4.29 o 
   0  -2   1      228.07      230.60      2.85 o 
   1  -2   1     2607.19     2832.74     20.06 o 
   2  -2   1      313.13      350.23      3.85 o 
   3  -2   1        1.59        1.17      0.45 o 
   4  -2   1     1302.76     1329.37     11.23 o 
   5  -2   1      409.82      424.21      5.23 o 
   6  -2   1       12.77       11.53      1.61 o 
   7  -2   1      293.37      301.77     10.92 o 
   8  -2   1       86.54       90.59      6.48 o 
   9  -2   1       70.98       72.66      6.77 o 
  -9  -1   1       40.87       50.29      5.72 o 
  -8  -1   1       54.09       65.44      5.20 o 
  -7  -1   1      328.23      344.94      7.61 o 
  -6  -1   1      102.79      106.94      5.84 o 
  -5  -1   1       18.71       17.66      1.52 o 
  -4  -1   1       67.93      106.91      2.42 o 
  -3  -1   1      683.43      728.59      7.03 o 
  -2  -1   1       23.30       33.30      1.11 o 
  -1  -1   1      738.29      871.25      6.92 o 
   0  -1   1       91.64      103.29      1.35 o 
   1  -1   1      283.56      279.89      2.84 o 
   2  -1   1     2355.75     2626.62     18.66 o 
   3  -1   1      292.71      345.28      4.26 o 
   4  -1   1      775.88      786.99      9.11 o 
   5  -1   1       99.18       93.44      2.16 o 
   6  -1   1       24.00       24.34      2.01 o 
   7  -1   1       86.05       83.04      5.62 o 
   8  -1   1       37.21       39.48      5.01 o 
   9  -1   1       26.81       40.24      5.59 o 
  -9   0   1       52.58       63.46      6.12 o 
  -8   0   1       53.56       58.50      5.97 o 
  -7   0   1      184.74      191.50      5.48 o 
  -6   0   1      687.64      641.24     37.16 o 
  -5   0   1       30.57       27.03      1.31 o 
  -4   0   1      158.02      129.88      2.43 o 
  -3   0   1      398.36      385.46      4.17 o 
  -2   0   1        5.89        3.93      0.54 o 
  -1   0   1     1598.02     1835.36     13.05 o 
   0   0   1     1699.83     1961.79     13.95 o 
   1   0   1       84.31       74.99      1.70 o 
   2   0   1     1529.88     1643.87     12.37 o 
   3   0   1       56.98       86.56      2.85 o 
   4   0   1      381.34      479.38      4.70 o 
   5   0   1      412.89      445.99      5.95 o 
   6   0   1      202.50      215.43      5.34 o 
   7   0   1      176.99      180.06      8.46 o 
   8   0   1        0.68        1.50      1.72 o 
   9   0   1       17.93       20.37      4.03 o 
 -10   1   1        3.53        9.55      3.00 o 
  -9   1   1       29.98       37.61      4.94 o 
  -8   1   1       76.90       70.22      3.63 o 
  -7   1   1      993.79     1032.02     14.69 o 
  -6   1   1      218.56      209.06      5.34 o 
  -5   1   1      528.22      518.63      8.27 o 
  -4   1   1      574.06      612.02     10.25 o 
  -3   1   1      582.03      595.17      7.65 o 
  -2   1   1      164.79      158.22      2.00 o 
  -1   1   1      386.97      388.03      3.71 o 
   0   1   1     2322.76     2652.77     18.65 o 
   1   1   1     1036.97     1072.50     12.78 o 
   2   1   1     3242.35     3471.83     21.17 o 
   3   1   1       26.15       49.19      1.58 o 
   4   1   1       39.59       36.38      1.50 o 
   5   1   1      846.93      867.72     12.20 o 
   6   1   1      122.03      122.35      4.44 o 
   7   1   1       11.61       19.63      3.53 o 
   8   1   1       61.41       65.03      6.11 o 
   9   1   1       22.54       30.14      4.85 o 
 -10   2   1        9.24        8.97      3.00 o 
  -9   2   1      146.17      148.00      5.69 o 
  -8   2   1      242.59      229.25      6.56 o 
  -7   2   1       29.29       28.09      3.63 o 
  -6   2   1      315.57      294.40     18.62 o 
  -5   2   1      820.93      808.30     11.28 o 
  -4   2   1      269.92      243.09      5.01 o 
  -3   2   1     1409.51     1451.85     11.65 o 
  -2   2   1      554.98      571.62      5.61 o 
  -1   2   1       10.29        7.72      0.58 o 
   0   2   1     2781.50     2907.13     18.02 o 
   1   2   1     1302.40     1414.47     10.02 o 
   2   2   1     3487.74     3821.18     23.75 o 
   3   2   1     2103.33     2247.66     18.06 o 
   4   2   1        1.12        2.04      0.82 o 
   5   2   1      190.47      180.64      5.21 o 
   6   2   1       12.47       18.30      2.16 o 
   7   2   1      321.82      296.36     11.45 o 
   8   2   1      167.43      156.12      8.73 o 
 -10   3   1        2.21        3.76      2.11 o 
  -9   3   1       47.89       43.50      3.55 o 
  -8   3   1       92.70       89.70      5.39 o 
  -7   3   1       39.13       40.03      3.18 o 
  -6   3   1      138.24      124.28      6.18 o 
  -5   3   1      330.26      301.93      6.45 o 
  -4   3   1      909.59      979.50     12.60 o 
  -3   3   1      292.93      296.08      4.02 o 
  -2   3   1      368.75      348.04      5.28 o 
  -1   3   1       43.01       50.64      2.13 o 
   0   3   1       74.61       51.52      1.69 o 
   1   3   1     1079.36     1136.04     10.57 o 
   2   3   1     1036.70     1117.60     10.78 o 
   3   3   1      991.72     1028.77     10.51 o 
   4   3   1      228.01      221.33      5.84 o 
   5   3   1       10.66       11.10      1.80 o 
   6   3   1      184.27      176.10      5.80 o 
   7   3   1      132.14      130.34      5.23 o 
   8   3   1       98.24       89.64      6.81 o 
  -9   4   1       14.44       14.62      2.20 o 
  -8   4   1      134.38      131.35      5.18 o 
  -7   4   1       62.12       61.18      3.39 o 
  -6   4   1      144.07      138.92      7.84 o 
  -5   4   1      209.43      211.47      5.58 o 
  -4   4   1        0.92        1.47      0.94 o 
  -3   4   1       31.97       26.02      1.42 o 
  -2   4   1      325.57      283.16      5.39 o 
  -1   4   1      150.90      170.64      3.48 o 
   0   4   1      140.49      134.26      3.10 o 
   1   4   1       79.63       69.07      2.27 o 
   2   4   1      259.50      238.14      4.42 o 
   3   4   1     1750.98     1776.59     16.47 o 
   4   4   1       37.52       32.86      2.80 o 
   5   4   1       38.41       35.10      3.09 o 
   6   4   1       62.74       67.39      9.87 o 
   7   4   1       23.09       30.58      3.26 o 
  -9   5   1       48.26       49.41      4.00 o 
  -8   5   1       76.81       70.40      4.63 o 
  -7   5   1      105.03       95.95      7.92 o 
  -6   5   1        1.73        2.56      1.18 o 
  -5   5   1       10.17       10.24      1.69 o 
  -4   5   1      148.82      141.45      6.59 o 
  -3   5   1       36.37       36.37      2.39 o 
  -2   5   1      177.34      151.67      5.28 o 
  -1   5   1      558.56      586.14      7.76 o 
   0   5   1        9.90        8.86      1.19 o 
   1   5   1      170.26      161.45      4.63 o 
   2   5   1      146.59      151.66      3.83 o 
   3   5   1       48.53       51.31      3.44 o 
   4   5   1      143.83      142.61      5.35 o 
   5   5   1       89.83       84.48      6.94 o 
   6   5   1       27.77       33.09      3.99 o 
   7   5   1       11.20       10.64      2.35 o 
  -9   6   1        0.10        0.65      2.13 o 
  -8   6   1       30.81       30.16      3.31 o 
  -7   6   1        0.71        2.87      1.37 o 
  -6   6   1       16.32       18.06      2.42 o 
  -5   6   1      184.97      170.12      5.68 o 
  -4   6   1      108.18       94.88      4.13 o 
  -3   6   1       31.46       31.41      2.02 o 
  -2   6   1      595.00      583.17     10.23 o 
  -1   6   1      155.94      148.10      4.68 o 
   0   6   1        0.67        1.32      0.76 o 
   1   6   1       28.08       27.28      2.04 o 
   2   6   1       59.33       55.06      2.94 o 
   3   6   1      553.92      540.20     11.25 o 
   4   6   1      204.78      191.04      7.16 o 
   5   6   1       16.99       15.71      2.51 o 
   6   6   1       18.86       22.86      3.00 o 
  -8   7   1        0.41        5.13      1.63 o 
  -7   7   1       41.35       44.43      3.89 o 
  -6   7   1       85.78       71.17      4.06 o 
  -5   7   1       22.07       25.00      2.78 o 
  -4   7   1       94.56       88.61      4.27 o 
  -3   7   1      161.26      149.92      4.19 o 
  -2   7   1        0.35        0.18      0.71 o 
  -1   7   1       21.45       26.28      2.20 o 
   0   7   1       29.05       30.07      2.30 o 
   1   7   1       48.51       48.25      2.80 o 
   2   7   1      522.57      526.01     11.35 o 
   3   7   1      101.89       94.69      4.80 o 
   4   7   1       53.48       70.41      4.81 o 
   5   7   1        5.14        7.93      1.81 o 
  -7   8   1       11.26       13.38      2.32 o 
  -6   8   1       21.00       31.60      3.42 o 
  -5   8   1       13.05       14.59      2.35 o 
  -4   8   1       42.46       44.07      3.78 o 
  -3   8   1        0.35        0.21      1.15 o 
  -2   8   1        2.09        3.14      1.27 o 
  -1   8   1      149.62      142.65      4.50 o 
   0   8   1       50.53       57.11      3.22 o 
   1   8   1       99.94      101.54      6.36 o 
   2   8   1       14.24       13.98      2.42 o 
   3   8   1       60.98       57.23      4.57 o 
  -5   9   1        1.61        2.82      1.54 o 
  -4   9   1        7.32       11.43      2.37 o 
  -3   9   1       30.61       32.39      3.50 o 
  -2   9   1       24.04       26.27      2.50 o 
  -1   9   1        9.92       13.19      2.37 o 
   0   9   1       14.75       15.33      1.99 o 
   1   9   1        0.64        4.78      2.70 o 
  -1 -10   2       15.72       14.07      1.92 o 
   0 -10   2        1.34        4.31      1.79 o 
   1 -10   2       43.55       45.23      3.15 o 
   2 -10   2       12.89       15.16      1.96 o 
   3 -10   2        0.33        0.85      1.30 o 
   4 -10   2        4.24        4.39      1.72 o 
  -3  -9   2        6.35        8.36      1.97 o 
  -2  -9   2        5.58        6.95      1.49 o 
  -1  -9   2       22.57       23.88      2.35 o 
   0  -9   2      116.57      117.21      4.15 o 
   1  -9   2        9.88       12.08      1.68 o 
   2  -9   2        4.83        4.47      1.32 o 
   3  -9   2        0.17        1.36      2.47 o 
   4  -9   2       12.74       14.52      2.39 o 
   5  -9   2        6.17        5.39      3.18 o 
   6  -9   2        8.26       13.40      2.34 o 
  -5  -8   2       15.97       18.09      4.24 o 
  -4  -8   2       97.58      100.14      5.44 o 
  -3  -8   2       91.43       92.55      3.70 o 
  -2  -8   2        8.28       12.30      1.69 o 
  -1  -8   2       45.89       52.70      2.93 o 
   0  -8   2       69.55       67.26      3.51 o 
   1  -8   2       18.43       21.92      2.03 o 
   2  -8   2       45.72       43.74      3.10 o 
   3  -8   2       66.39       71.48      3.61 o 
   4  -8   2        2.12        4.48      1.72 o 
   5  -8   2       57.17       58.33      3.98 o 
   6  -8   2        4.65        7.00      1.82 o 
   7  -8   2        1.96        3.42      1.48 o 
  -6  -7   2       13.51       10.73      3.42 o 
  -5  -7   2       47.53       46.34      3.73 o 
  -4  -7   2      331.28      340.72      6.93 o 
  -3  -7   2       31.59       31.08      2.31 o 
  -2  -7   2       31.73       37.80      2.44 o 
  -1  -7   2      202.33      210.74      4.93 o 
   0  -7   2      237.99      226.23      5.29 o 
   1  -7   2      112.85      108.00      3.38 o 
   2  -7   2      238.94      222.38      4.83 o 
   3  -7   2       67.92       66.33      2.67 o 
   4  -7   2       49.48       55.76      3.35 o 
   5  -7   2       23.43       23.24      4.25 o 
   6  -7   2       12.11       15.52      2.74 o 
   7  -7   2        9.78       13.89      2.19 o 
   8  -7   2       22.55       22.90      2.90 o 
  -7  -6   2       51.42       57.80      6.42 o 
  -6  -6   2      148.46      144.82      7.84 o 
  -5  -6   2       96.87       90.37      3.39 o 
  -4  -6   2        6.31        8.58      1.34 o 
  -3  -6   2      185.68      181.33      4.47 o 
  -2  -6   2      366.92      365.16      6.27 o 
  -1  -6   2       10.46        9.83      1.29 o 
   0  -6   2      448.35      396.32     14.21 o 
   1  -6   2      551.38      564.89      7.93 o 
   2  -6   2        7.59        4.96      0.92 o 
   3  -6   2      235.97      219.86      4.40 o 
   4  -6   2        3.21        4.56      1.24 o 
   5  -6   2      151.46      148.22      5.00 o 
   6  -6   2      103.18       96.41      8.51 o 
   7  -6   2       39.43       44.50      3.39 o 
   8  -6   2       20.54       21.04      2.61 o 
   9  -6   2        7.15       10.44      2.92 o 
  -7  -5   2       80.97       76.18      4.78 o 
  -6  -5   2      398.89      398.45      7.30 o 
  -5  -5   2       14.39       12.15      1.56 o 
  -4  -5   2       21.46       23.23      1.85 o 
  -3  -5   2      210.13      205.36      4.42 o 
  -2  -5   2       75.11       83.83      2.64 o 
  -1  -5   2       47.33       51.87      2.03 o 
   0  -5   2      993.51     1002.49     12.97 o 
   1  -5   2      400.38      365.39      5.35 o 
   2  -5   2      209.02      201.89      4.51 o 
   3  -5   2        0.93        1.39      0.67 o 
   4  -5   2       87.63       90.89      2.63 o 
   5  -5   2       88.35       78.85      3.46 o 
   6  -5   2      114.74      111.60      4.28 o 
   7  -5   2       99.06       98.68      4.26 o 
   8  -5   2       10.43       13.54      3.26 o 
   9  -5   2        1.14        0.22      2.16 o 
  -7  -4   2       48.98       61.22      4.90 o 
  -6  -4   2       69.73       84.14      3.08 o 
  -5  -4   2       84.96       79.76      3.10 o 
  -4  -4   2       27.29       26.20      3.19 o 
  -3  -4   2        1.91        1.55      0.71 o 
  -2  -4   2      423.65      413.88      5.71 o 
  -1  -4   2       84.46       84.22      2.29 o 
   0  -4   2      257.97      259.01      3.99 o 
   1  -4   2     2583.40     2692.89     20.68 o 
   2  -4   2      336.47      341.72      4.70 o 
   3  -4   2      140.01      137.43      2.87 o 
   4  -4   2        2.57        3.41      0.72 o 
   5  -4   2       29.11       26.38      2.15 o 
   6  -4   2      315.15      274.64     26.14 o 
   7  -4   2        0.96        1.53      0.93 o 
   8  -4   2       20.11       21.70      3.81 o 
   9  -4   2       27.66       33.28      5.16 o 
  -8  -3   2      108.63      120.47      7.07 o 
  -7  -3   2       25.05       21.36      2.41 o 
  -6  -3   2      330.52      309.79      5.69 o 
  -5  -3   2     1016.60      996.58     13.34 o 
  -4  -3   2      377.11      377.94      5.64 o 
  -3  -3   2     1203.30     1248.35     11.64 o 
  -2  -3   2      361.55      345.88      4.63 o 
  -1  -3   2        8.35       13.39      0.91 o 
   0  -3   2       41.73       44.82      1.53 o 
   1  -3   2        2.29        2.45      0.55 o 
   2  -3   2     3020.85     3208.83     23.42 o 
   3  -3   2      292.73      301.82      4.14 o 
   4  -3   2      117.34      108.13      2.78 o 
   5  -3   2       23.07       23.68      1.94 o 
   6  -3   2       23.92       23.13      2.13 o 
   7  -3   2       58.88       59.43      5.53 o 
   8  -3   2      205.15      202.80      9.79 o 
   9  -3   2        1.32        3.83      2.24 o 
  -9  -2   2        4.02        5.74      2.39 o 
  -8  -2   2      214.26      220.19      9.40 o 
  -7  -2   2      119.85      116.54      4.39 o 
  -6  -2   2      462.72      428.22     15.85 o 
  -5  -2   2     1568.19     1645.84     18.69 o 
  -4  -2   2      713.02      789.60      8.42 o 
  -3  -2   2      333.84      309.33      4.55 o 
  -2  -2   2      964.99      944.80      8.41 o 
  -1  -2   2       69.62       87.16      1.65 o 
   0  -2   2     1966.44     2196.78     16.01 o 
   1  -2   2    17009.77    18122.34    183.36 o 
   2  -2   2     4388.11     4730.66     32.75 o 
   3  -2   2      783.26      812.34      7.65 o 
   4  -2   2      228.45      207.00      3.36 o 
   5  -2   2      173.49      183.03      7.15 o 
   6  -2   2      287.11      275.63      6.06 o 
   7  -2   2       84.35       79.74      5.77 o 
   8  -2   2       11.40       11.77      3.20 o 
   9  -2   2       78.34       80.35      7.31 o 
  -9  -1   2       19.95       25.94      4.14 o 
  -8  -1   2      352.20      365.18      8.51 o 
  -7  -1   2      194.00      192.07      8.83 o 
  -6  -1   2       27.22       30.32      2.80 o 
  -5  -1   2      473.39      476.88      6.08 o 
  -4  -1   2      121.66      109.84      2.42 o 
  -3  -1   2      447.78      461.00      5.04 o 
  -2  -1   2     1445.93     1471.11     12.30 o 
  -1  -1   2     2613.09     2911.37     25.36 o 
   0  -1   2     5590.52     5829.06     49.26 o 
   1  -1   2      192.86      213.66      2.54 o 
   2  -1   2     1722.83     1823.38     13.75 o 
   3  -1   2      822.45      885.93      7.96 o 
   4  -1   2      331.99      322.93      4.30 o 
   5  -1   2      335.39      322.73      5.27 o 
   6  -1   2      219.66      204.06      8.47 o 
   7  -1   2       57.79       69.25      5.37 o 
   8  -1   2      198.73      178.51      9.32 o 
   9  -1   2      133.62      130.29      8.51 o 
 -10   0   2       39.07       46.59      5.70 o 
  -9   0   2       13.58       16.39      2.31 o 
  -8   0   2      155.32      151.46      5.33 o 
  -7   0   2      240.34      246.35      6.36 o 
  -6   0   2       40.64       44.28      6.72 o 
  -5   0   2      109.66       89.30      2.12 o 
  -4   0   2      472.69      470.84      5.22 o 
  -3   0   2      541.39      601.33      5.80 o 
  -2   0   2      644.84      706.48      6.15 o 
  -1   0   2     4395.00     4885.96     33.15 o 
   0   0   2     1622.04     1958.97     14.15 o 
   1   0   2      322.49      355.04      4.98 o 
   2   0   2     1446.95     1525.18     15.37 o 
   3   0   2      342.26      353.57      4.06 o 
   4   0   2      994.23     1068.63     18.49 o 
   5   0   2      385.26      385.19      5.71 o 
   6   0   2      414.84      399.34      6.23 o 
   7   0   2      136.16      131.97      7.42 o 
   8   0   2        0.89        0.22      1.63 o 
   9   0   2       48.69       58.39      6.49 o 
 -10   1   2       25.29       30.32      4.66 o 
  -9   1   2        0.62        3.20      1.36 o 
  -8   1   2       12.94       15.47      3.47 o 
  -7   1   2      259.87      235.22     17.60 o 
  -6   1   2       31.56       34.38      2.47 o 
  -5   1   2      411.40      421.14     10.14 o 
  -4   1   2      623.08      678.28      9.29 o 
  -3   1   2      247.32      297.30      3.52 o 
  -2   1   2        1.32        1.42      0.41 o 
  -1   1   2      783.97      776.71      9.17 o 
   0   1   2       85.34       75.90      1.58 o 
   1   1   2      360.59      411.96      4.28 o 
   2   1   2     1069.48     1106.24      9.40 o 
   3   1   2      671.81      707.30      7.68 o 
   4   1   2      503.93      478.91      6.53 o 
   5   1   2       49.65       46.64      2.17 o 
   6   1   2        1.81        0.97      0.96 o 
   7   1   2        9.13       11.21      2.72 o 
   8   1   2        9.07       13.04      3.18 o 
   9   1   2       61.77       65.89      6.88 o 
 -10   2   2       61.52       64.62      4.46 o 
  -9   2   2        2.08        3.32      1.41 o 
  -8   2   2        0.69        2.01      1.10 o 
  -7   2   2      398.81      410.13     12.03 o 
  -6   2   2      203.30      199.53      5.41 o 
  -5   2   2      149.71      136.35      4.16 o 
  -4   2   2      157.75      136.45      3.79 o 
  -3   2   2      905.70      964.84      7.19 o 
  -2   2   2       90.09       92.39      2.50 o 
  -1   2   2       29.89       20.23      1.05 o 
   0   2   2      227.09      194.82      3.68 o 
   1   2   2      456.75      512.05      4.98 o 
   2   2   2      947.27      982.69      8.05 o 
   3   2   2      347.20      330.23      4.06 o 
   4   2   2        4.64        8.60      1.20 o 
   5   2   2       52.28       52.33      3.24 o 
   6   2   2       21.34       19.65      4.76 o 
   7   2   2      252.76      225.85     10.25 o 
   8   2   2       30.92       31.45      4.94 o 
  -9   3   2       58.22       59.53      7.56 o 
  -8   3   2        3.82        4.54      1.39 o 
  -7   3   2      148.21      134.63      4.90 o 
  -6   3   2      263.49      238.45      9.70 o 
  -5   3   2      159.44      148.86      4.52 o 
  -4   3   2     1607.07     1711.17     14.41 o 
  -3   3   2      580.95      491.12      5.91 o 
  -2   3   2       15.09       19.59      1.02 o 
  -1   3   2       11.32        6.70      0.72 o 
   0   3   2     2446.86     2595.32     17.51 o 
   1   3   2      117.51      103.74      2.22 o 
   2   3   2      206.39      175.14      4.36 o 
   3   3   2      337.71      345.68      7.48 o 
   4   3   2      205.91      199.53      5.87 o 
   5   3   2      112.68      114.59      4.64 o 
   6   3   2       42.71       50.38      3.70 o 
   7   3   2      139.21      151.49      9.50 o 
   8   3   2        8.50       11.55      3.20 o 
  -9   4   2       19.42       20.70      3.29 o 
  -8   4   2        0.34        0.54      1.51 o 
  -7   4   2      107.53      118.12      4.79 o 
  -6   4   2      219.24      199.97      5.88 o 
  -5   4   2      109.93      108.55      6.43 o 
  -4   4   2       67.06       58.39      3.40 o 
  -3   4   2      429.78      372.94      5.51 o 
  -2   4   2      463.25      471.19      6.97 o 
  -1   4   2      461.32      524.34      8.01 o 
   0   4   2      212.38      183.33      3.79 o 
   1   4   2      100.69       80.94      7.99 o 
   2   4   2      197.51      202.03      4.14 o 
   3   4   2     1035.73     1099.50     18.32 o 
   4   4   2      472.09      483.15     10.92 o 
   5   4   2       81.93       77.36      4.14 o 
   6   4   2       12.58       13.85      2.28 o 
   7   4   2       12.97       11.97      3.15 o 
  -9   5   2       47.51       55.88      5.96 o 
  -8   5   2        3.99        2.73      1.34 o 
  -7   5   2        0.87        2.63      1.21 o 
  -6   5   2       30.31       42.51      3.91 o 
  -5   5   2        8.46       12.77      5.94 o 
  -4   5   2      156.22      151.12      4.91 o 
  -3   5   2      184.62      175.26      3.95 o 
  -2   5   2      614.80      615.09     10.10 o 
  -1   5   2       12.88       14.35      1.42 o 
   0   5   2       61.40       60.41      2.40 o 
   1   5   2       84.56       85.97      2.91 o 
   2   5   2       76.16       77.15      3.85 o 
   3   5   2      197.33      185.89      6.21 o 
   4   5   2      268.47      248.89      7.49 o 
   5   5   2      155.84      159.96      6.25 o 
   6   5   2        1.30        2.44      1.41 o 
  -8   6   2        4.59        8.25      1.96 o 
  -7   6   2        0.64        2.30      1.18 o 
  -6   6   2       87.07       82.37      5.34 o 
  -5   6   2       88.16       84.97      4.88 o 
  -4   6   2       10.42       12.71      3.30 o 
  -3   6   2      131.20      119.85      6.09 o 
  -2   6   2      146.75      120.88      7.64 o 
  -1   6   2        9.59        9.96      1.40 o 
   0   6   2        5.45        4.59      1.05 o 
   1   6   2       83.70       90.29      3.26 o 
   2   6   2        0.54       -0.46      2.28 o 
   3   6   2       51.28       49.76      3.92 o 
   4   6   2      172.91      166.59      6.49 o 
   5   6   2       58.25       59.48      9.96 o 
  -7   7   2        1.32        0.91      1.35 o 
  -6   7   2       18.21       17.35      2.51 o 
  -5   7   2        0.44        1.97      1.54 o 
  -4   7   2      127.71      129.44      5.19 o 
  -3   7   2        4.56        5.21      3.29 o 
  -2   7   2       14.21       15.96      1.79 o 
  -1   7   2       70.99       66.64      3.22 o 
   0   7   2       39.62       42.18      2.69 o 
   1   7   2       40.53       43.78      5.30 o 
   2   7   2        7.40        8.97      2.07 o 
   3   7   2        8.18        9.61      2.16 o 
   4   7   2       44.42       35.84      4.15 o 
  -6   8   2        2.14        3.55      1.51 o 
  -5   8   2      137.14      151.14      7.33 o 
  -4   8   2        8.32       11.50      3.27 o 
  -3   8   2        1.84        4.21      1.54 o 
  -2   8   2       37.34       42.13      2.88 o 
  -1   8   2       58.99       57.11      3.24 o 
   0   8   2       15.01       16.48      2.51 o 
   1   8   2       23.77       17.41      2.65 o 
   2   8   2       16.85       20.33      2.97 o 
  -4   9   2       19.54       20.20      2.85 o 
  -3   9   2        3.39        3.24      1.55 o 
  -2   9   2        4.27        9.73      2.90 o 
  -1   9   2       57.26       64.22      3.67 o 
  -1 -10   3       62.80       73.71     11.71 o 
   0 -10   3       35.12       39.56      4.84 o 
   1 -10   3       69.55       72.40      6.13 o 
   2 -10   3        0.25        2.95      1.87 o 
   3 -10   3        8.29       10.13      2.04 o 
   4 -10   3       43.33       46.19      3.95 o 
   5 -10   3        5.11        6.16      1.79 o 
  -3  -9   3       40.67       50.77      5.45 o 
  -2  -9   3       83.27       83.38      4.81 o 
  -1  -9   3        0.97        2.30      1.01 o 
   0  -9   3       19.37       20.59      2.30 o 
   1  -9   3       13.26       13.28      1.67 o 
   2  -9   3       29.57       30.02      3.28 o 
   3  -9   3       40.12       46.00      2.82 o 
   4  -9   3        6.50        5.46      1.61 o 
   5  -9   3       16.87       19.34      2.65 o 
   6  -9   3       29.92       29.40      3.28 o 
  -5  -8   3       91.13       87.19      4.87 o 
  -4  -8   3       52.39       47.59      3.97 o 
  -3  -8   3       12.25       15.17      2.33 o 
  -2  -8   3        0.83        1.11      1.17 o 
  -1  -8   3        3.06        4.72      1.94 o 
   0  -8   3        0.57        1.37      1.02 o 
   1  -8   3      123.86      115.82      3.71 o 
   2  -8   3      304.63      286.43      7.90 o 
   3  -8   3       16.20       20.22      1.92 o 
   4  -8   3        9.53       12.00      2.95 o 
   5  -8   3       15.64       16.79      3.65 o 
   6  -8   3        4.43        5.76      1.63 o 
   7  -8   3        0.11        3.02      1.35 o 
  -6  -7   3        8.78       10.97      3.24 o 
  -5  -7   3       60.60       71.09      8.95 o 
  -4  -7   3       79.86       78.22      4.16 o 
  -3  -7   3        4.66        5.44      1.14 o 
  -2  -7   3      180.56      175.61      4.75 o 
  -1  -7   3        1.45        3.07      0.96 o 
   0  -7   3       33.34       26.92      1.97 o 
   1  -7   3      191.32      172.87      4.20 o 
   2  -7   3      344.32      309.63      5.70 o 
   3  -7   3        5.57        7.20      1.95 o 
   4  -7   3       56.42       50.18      3.30 o 
   5  -7   3        5.61        4.55      1.34 o 
   6  -7   3        9.75       11.24      1.98 o 
   7  -7   3       48.12       40.53      4.00 o 
   8  -7   3       26.33       25.35      4.55 o 
  -7  -6   3      124.88      141.04      8.44 o 
  -6  -6   3       32.61       41.36      9.85 o 
  -5  -6   3      136.54      132.19      5.25 o 
  -4  -6   3      248.11      237.85      5.26 o 
  -3  -6   3      117.13      107.26      3.37 o 
  -2  -6   3      139.84      133.21      3.60 o 
  -1  -6   3      362.40      335.04      5.68 o 
   0  -6   3       90.70       91.74      6.43 o 
   1  -6   3       54.44       56.62      2.22 o 
   2  -6   3       21.52       13.07      1.32 o 
   3  -6   3       45.43       51.15      2.17 o 
   4  -6   3      141.29      146.13      3.66 o 
   5  -6   3      139.89      126.12      4.62 o 
   6  -6   3       57.93       60.00      3.33 o 
   7  -6   3        2.71        4.96      1.39 o 
   8  -6   3        3.75        3.52      1.92 o 
  -7  -5   3      287.58      306.82     11.55 o 
  -6  -5   3      282.43      290.55      7.63 o 
  -5  -5   3        5.22        5.97      1.15 o 
  -4  -5   3      300.22      302.74      6.06 o 
  -3  -5   3      102.59      100.19      3.34 o 
  -2  -5   3      851.34      834.75     11.84 o 
  -1  -5   3      674.70      673.45      7.94 o 
   0  -5   3      172.73      161.49      3.38 o 
   1  -5   3       11.32       10.07      1.12 o 
   2  -5   3      693.65      660.12      7.71 o 
   3  -5   3     1851.79     1842.55     16.09 o 
   4  -5   3       36.38       38.50      1.91 o 
   5  -5   3       50.91       42.83      2.65 o 
   6  -5   3       38.89       47.48      2.87 o 
   7  -5   3       19.68       22.35      3.87 o 
   8  -5   3        0.36        1.30      2.05 o 
   9  -5   3       23.93       28.59      4.92 o 
  -7  -4   3      167.51      171.94      8.20 o 
  -6  -4   3       73.68       79.33      2.94 o 
  -5  -4   3       30.60       30.50      2.01 o 
  -4  -4   3      602.89      585.44      7.72 o 
  -3  -4   3      491.40      488.23      6.45 o 
  -2  -4   3        5.26        4.29      0.78 o 
  -1  -4   3      745.99      742.05      9.28 o 
   0  -4   3      303.06      291.38      4.21 o 
   1  -4   3      703.73      721.39      7.56 o 
   2  -4   3      999.20     1005.71      9.65 o 
   3  -4   3      222.29      210.17      3.76 o 
   4  -4   3       44.52       42.59      1.75 o 
   5  -4   3       74.52       71.76      3.11 o 
   6  -4   3      240.16      237.93      5.95 o 
   7  -4   3       48.37       47.83      5.11 o 
   8  -4   3       66.38       61.54      6.36 o 
   9  -4   3       31.47       26.70      4.81 o 
  -8  -3   3        1.08       -0.67      1.59 o 
  -7  -3   3        5.47        9.99      2.42 o 
  -6  -3   3      713.46      730.75      9.33 o 
  -5  -3   3       44.95       49.86      3.01 o 
  -4  -3   3      581.27      589.40      7.25 o 
  -3  -3   3       14.26        9.14      1.50 o 
  -2  -3   3       25.61       33.88      1.31 o 
  -1  -3   3      150.62      143.34      2.44 o 
   0  -3   3       47.84       43.53      1.34 o 
   1  -3   3      279.24      297.93      3.90 o 
   2  -3   3      142.83      162.19      2.89 o 
   3  -3   3      875.96      870.75      8.54 o 
   4  -3   3      148.01      139.27      2.94 o 
   5  -3   3       36.67       34.69      1.63 o 
   6  -3   3       32.64       35.58      4.26 o 
   7  -3   3      170.29      170.38      8.53 o 
   8  -3   3       61.02       75.41      6.68 o 
   9  -3   3       10.43        9.69      3.00 o 
  -8  -2   3       35.26       35.56      4.42 o 
  -7  -2   3       13.10       13.25      2.04 o 
  -6  -2   3      156.09      152.16      4.66 o 
  -5  -2   3      408.73      403.58      5.78 o 
  -4  -2   3      134.02      114.22      3.72 o 
  -3  -2   3     1034.95     1046.50      9.54 o 
  -2  -2   3      119.27      149.78      2.34 o 
  -1  -2   3      365.28      421.67      6.12 o 
   0  -2   3      913.23      968.58      8.12 o 
   1  -2   3      890.57      925.88      8.07 o 
   2  -2   3       79.14       74.58      1.77 o 
   3  -2   3      681.14      685.89      6.99 o 
   4  -2   3      255.14      253.45      3.90 o 
   5  -2   3       98.17      106.69      3.52 o 
   6  -2   3       13.96       16.82      3.18 o 
   7  -2   3       45.40       52.90      5.38 o 
   8  -2   3       75.42       75.95      6.88 o 
   9  -2   3        2.98        4.13      2.42 o 
  -9  -1   3       38.70       42.79      5.13 o 
  -8  -1   3       30.11       42.51      8.82 o 
  -7  -1   3       14.38       14.38      2.74 o 
  -6  -1   3     1453.82     1502.65     18.09 o 
  -5  -1   3      134.33      124.36      2.81 o 
  -4  -1   3      157.52      153.01      2.90 o 
  -3  -1   3     2532.01     2783.38     20.67 o 
  -2  -1   3       82.48       58.30      1.34 o 
  -1  -1   3     1960.88     2075.47     19.53 o 
   0  -1   3      208.28      203.43      2.65 o 
   1  -1   3      536.63      629.60      5.90 o 
   2  -1   3      427.60      432.49      4.56 o 
   3  -1   3      969.14     1069.04      9.36 o 
   4  -1   3      289.08      287.43      5.85 o 
   5  -1   3       58.12       53.46      2.69 o 
   6  -1   3        0.67        1.96      1.54 o 
   7  -1   3       52.41       60.63      5.87 o 
   8  -1   3       28.44       34.08      5.09 o 
   9  -1   3       15.27       11.56      3.31 o 
  -9   0   3        9.91       17.28      4.71 o 
  -8   0   3      271.68      272.65      7.28 o 
  -7   0   3      592.15      602.55     10.60 o 
  -6   0   3        1.64        2.13      1.01 o 
  -5   0   3      409.69      413.84      5.22 o 
  -4   0   3      240.17      235.42      4.23 o 
  -3   0   3     2106.28     2328.90     17.60 o 
  -2   0   3     3572.02     4049.53     28.39 o 
  -1   0   3      203.60      178.66      2.56 o 
   0   0   3       11.96       19.06      1.16 o 
   1   0   3      748.05      791.57      8.37 o 
   2   0   3      413.42      402.81      6.44 o 
   3   0   3      730.98      795.43     10.68 o 
   4   0   3     1786.40     1882.42     28.23 o 
   5   0   3      213.47      193.44      8.07 o 
   6   0   3       80.57       74.02      2.72 o 
   7   0   3        8.04       11.79      3.15 o 
   8   0   3       58.75       55.06      6.11 o 
 -10   1   3      101.88      107.31      7.59 o 
  -9   1   3       51.86       60.21      4.04 o 
  -8   1   3      251.44      239.07      6.84 o 
  -7   1   3      103.97       95.89      5.05 o 
  -6   1   3      110.66      117.68      4.05 o 
  -5   1   3      676.78      648.68     13.44 o 
  -4   1   3        2.80        2.49      0.52 o 
  -3   1   3     1936.13     2246.16     17.31 o 
  -2   1   3     1075.51     1152.98      9.94 o 
  -1   1   3      619.52      628.98      6.35 o 
   0   1   3     1972.22     2170.52     16.57 o 
   1   1   3       49.82       41.32      1.22 o 
   2   1   3      408.66      368.08      6.57 o 
   3   1   3      498.60      504.40     11.38 o 
   4   1   3      619.38      666.70      8.58 o 
   5   1   3     1026.18     1027.46     11.71 o 
   6   1   3        5.79       10.22      1.43 o 
   7   1   3       34.37       38.82      5.00 o 
   8   1   3       78.34       76.78      7.16 o 
  -9   2   3        0.91        5.28      1.58 o 
  -8   2   3       67.23       58.51      3.73 o 
  -7   2   3      107.59      107.32      4.25 o 
  -6   2   3       59.65       54.76      2.91 o 
  -5   2   3      599.28      583.70      9.50 o 
  -4   2   3      224.82      244.84      4.84 o 
  -3   2   3       29.72       24.39      1.46 o 
  -2   2   3      314.96      312.85      6.46 o 
  -1   2   3      221.49      195.25      3.35 o 
   0   2   3      122.87      101.72      2.31 o 
   1   2   3      247.12      241.21      3.81 o 
   2   2   3       45.32       42.77      1.32 o 
   3   2   3       49.83       34.79      4.52 o 
   4   2   3     1120.26     1123.13     12.50 o 
   5   2   3       45.45       40.25      2.48 o 
   6   2   3      129.27      131.78      6.23 o 
   7   2   3       53.86       67.89      4.40 o 
   8   2   3       22.17       30.07      5.00 o 
  -9   3   3        1.39        3.19      1.39 o 
  -8   3   3       23.74       27.16      3.89 o 
  -7   3   3       81.34       86.57      4.03 o 
  -6   3   3      116.90      106.72      4.15 o 
  -5   3   3      372.77      341.78      7.19 o 
  -4   3   3        3.11        1.50      0.88 o 
  -3   3   3        2.82        4.37      0.65 o 
  -2   3   3       67.71       64.54      1.90 o 
  -1   3   3        2.14        1.40      0.54 o 
   0   3   3      736.29      790.21      7.48 o 
   1   3   3       72.63       76.53      2.02 o 
   2   3   3      128.67      104.59      3.16 o 
   3   3   3      380.08      401.48      6.91 o 
   4   3   3      125.19      123.48      4.88 o 
   5   3   3      151.49      148.77      5.66 o 
   6   3   3      126.68      130.58      5.51 o 
   7   3   3       13.73       21.37      7.25 o 
  -9   4   3       70.71       75.58      5.81 o 
  -8   4   3       17.35       20.91      3.19 o 
  -7   4   3       79.21       72.53      3.78 o 
  -6   4   3        4.17        2.66      1.42 o 
  -5   4   3       30.75       29.71      2.56 o 
  -4   4   3      185.66      171.86      7.35 o 
  -3   4   3      113.15      108.01      3.69 o 
  -2   4   3      319.03      328.27      6.49 o 
  -1   4   3      336.23      324.93      6.72 o 
   0   4   3      173.96      161.26      3.22 o 
   1   4   3       75.99       75.67      2.24 o 
   2   4   3       81.97       80.74      3.84 o 
   3   4   3      106.47      108.97     10.49 o 
   4   4   3      158.88      160.85      5.95 o 
   5   4   3      191.13      187.00      6.72 o 
   6   4   3       34.54       33.11      3.49 o 
  -9   5   3       67.36       71.90      4.55 o 
  -8   5   3       16.17       17.37      2.57 o 
  -7   5   3        4.06        5.13      1.44 o 
  -6   5   3        8.03        7.58      3.50 o 
  -5   5   3      129.16      118.47      4.69 o 
  -4   5   3      297.89      283.18     11.97 o 
  -3   5   3      229.74      214.71      4.62 o 
  -2   5   3      449.75      426.00      6.79 o 
  -1   5   3       27.15       22.80      2.43 o 
   0   5   3       13.21       12.50      1.61 o 
   1   5   3       46.50       48.50      3.46 o 
   2   5   3        1.24        1.08      1.17 o 
   3   5   3      407.71      401.09      9.75 o 
   4   5   3      168.22      169.65      6.41 o 
   5   5   3       82.45       83.52      4.94 o 
  -8   6   3        2.45        4.70      1.61 o 
  -7   6   3       13.66       17.02      2.55 o 
  -6   6   3       24.42       21.74      2.71 o 
  -5   6   3       56.70       49.31      4.38 o 
  -4   6   3      100.25       98.14      9.43 o 
  -3   6   3       73.92       60.18      5.13 o 
  -2   6   3       36.34       38.40      2.40 o 
  -1   6   3        7.92       10.03      2.01 o 
   0   6   3      167.71      157.57      4.37 o 
   1   6   3      118.13      125.26      8.95 o 
   2   6   3      122.54      112.92      5.24 o 
   3   6   3       70.21       71.21      4.77 o 
   4   6   3       84.91       88.53      4.92 o 
  -7   7   3        4.23        9.08      2.01 o 
  -6   7   3       21.07       26.88      3.16 o 
  -5   7   3        0.81        2.45      2.41 o 
  -4   7   3       11.91       14.12      2.22 o 
  -3   7   3        5.42        6.51      1.53 o 
  -2   7   3       44.46       43.97      2.77 o 
  -1   7   3      182.08      171.90      4.90 o 
   0   7   3       37.11       37.86      3.59 o 
   1   7   3       46.94       58.79      4.35 o 
   2   7   3       10.19       10.48      2.21 o 
   3   7   3       19.77       27.39      3.93 o 
  -5   8   3        3.50        6.19      2.50 o 
  -4   8   3       26.36       30.02      3.32 o 
  -3   8   3       12.31       13.09      3.25 o 
  -2   8   3       39.54       37.85      2.84 o 
  -1   8   3        2.06        3.28      1.48 o 
   0   8   3        7.39       10.13      2.09 o 
   1   8   3       40.82       38.30      4.17 o 
  -2 -10   4       38.21       39.94      4.02 o 
  -1 -10   4       16.89       21.91      2.98 o 
   0 -10   4        7.69        6.92      1.96 o 
   1 -10   4        4.16        3.96      1.59 o 
   2 -10   4        3.97        6.32      1.38 o 
   3 -10   4        9.52        8.75      2.08 o 
   4 -10   4       21.44       20.15      2.70 o 
   5 -10   4        4.37        2.55      3.18 o 
  -4  -9   4       10.88       17.65      3.41 o 
  -3  -9   4      150.54      158.80      6.52 o 
  -2  -9   4       13.17       11.95      2.23 o 
  -1  -9   4        0.95        2.37      1.34 o 
   0  -9   4       40.06       36.98      3.47 o 
   1  -9   4       22.48       23.73      2.18 o 
   2  -9   4       50.56       53.58      2.98 o 
   3  -9   4       55.54       51.00      2.92 o 
   4  -9   4        0.26        0.35      1.08 o 
   5  -9   4       21.44       21.40      2.69 o 
   6  -9   4        7.56        9.61      2.82 o 
  -5  -8   4      137.55      139.70     11.67 o 
  -4  -8   4      123.62      126.44     14.74 o 
  -3  -8   4        2.16        3.93      1.45 o 
  -2  -8   4       26.54       28.37      3.04 o 
  -1  -8   4      165.36      164.83      5.89 o 
   0  -8   4       37.02       37.88      3.24 o 
   1  -8   4       52.48       47.09      2.52 o 
   2  -8   4      183.92      189.59      5.76 o 
   3  -8   4        8.74       10.41      1.45 o 
   4  -8   4      123.82      110.59      6.21 o 
   5  -8   4        0.68        5.15      1.43 o 
   6  -8   4        0.13        0.35      2.79 o 
   7  -8   4       20.96       24.59      2.89 o 
  -6  -7   4       37.02       37.30      3.64 o 
  -5  -7   4      260.00      252.31     16.19 o 
  -4  -7   4        2.77        4.43      1.45 o 
  -3  -7   4       79.04       79.19      4.12 o 
  -2  -7   4      270.47      260.33      7.21 o 
  -1  -7   4       14.20       14.60      1.54 o 
   0  -7   4       36.29       37.83      2.09 o 
   1  -7   4      101.98       83.96      3.30 o 
   2  -7   4       71.12       72.23      2.70 o 
   3  -7   4      364.60      329.22      5.92 o 
   4  -7   4        0.68        1.10      0.95 o 
   5  -7   4       13.73       18.84      2.99 o 
   6  -7   4        9.80        8.36      1.71 o 
   7  -7   4       22.79       25.27      4.18 o 
   8  -7   4       49.24       46.25      5.79 o 
  -7  -6   4       82.10       80.95      4.41 o 
  -6  -6   4       29.49       38.33      3.44 o 
  -5  -6   4       25.51       28.81      2.94 o 
  -4  -6   4       67.92       66.54      3.81 o 
  -3  -6   4       60.04       60.47      3.36 o 
  -2  -6   4       18.32       16.99      3.04 o 
  -1  -6   4       46.98       45.97      2.15 o 
   0  -6   4      139.39      143.24      3.43 o 
   1  -6   4        2.44        4.29      0.86 o 
   2  -6   4      279.28      250.43      4.67 o 
   3  -6   4       28.59       36.03      2.66 o 
   4  -6   4      122.99      113.74      3.29 o 
   5  -6   4       29.14       38.15      4.48 o 
   6  -6   4        1.62        2.62      1.16 o 
   7  -6   4       45.57       37.61      4.98 o 
   8  -6   4        0.39       -0.43      1.81 o 
  -7  -5   4      163.39      156.56      8.38 o 
  -6  -5   4        6.95        7.77      1.67 o 
  -5  -5   4        3.24        5.02      1.32 o 
  -4  -5   4      216.37      209.06      6.00 o 
  -3  -5   4      153.34      148.12      5.44 o 
  -2  -5   4      902.93      922.87      9.92 o 
  -1  -5   4      197.78      192.47      3.71 o 
   0  -5   4       29.98       28.60      2.07 o 
   1  -5   4        8.85        8.85      1.00 o 
   2  -5   4      173.37      181.68      3.65 o 
   3  -5   4      600.35      615.51      7.63 o 
   4  -5   4      103.12       95.36      5.85 o 
   5  -5   4       81.19       79.31      3.48 o 
   6  -5   4       45.66       53.25      4.96 o 
   7  -5   4       42.55       46.29      5.24 o 
   8  -5   4        7.57        9.44      2.90 o 
  -8  -4   4        0.53        0.02      1.67 o 
  -7  -4   4       97.10       90.05      6.12 o 
  -6  -4   4       62.44       61.79      3.33 o 
  -5  -4   4      379.48      365.51     11.50 o 
  -4  -4   4     1186.04     1082.31     73.23 o 
  -3  -4   4      144.79      132.44      2.96 o 
  -2  -4   4      562.40      549.39      8.69 o 
  -1  -4   4      235.45      214.49      3.41 o 
   0  -4   4      125.71      117.41      2.51 o 
   1  -4   4        5.71       10.53      0.99 o 
   2  -4   4      134.17      147.24      3.06 o 
   3  -4   4      432.43      443.34      5.93 o 
   4  -4   4      479.94      449.47      9.33 o 
   5  -4   4      145.46      146.46      3.46 o 
   6  -4   4        5.90        4.35      2.07 o 
   7  -4   4       19.28       27.64      4.46 o 
   8  -4   4       32.28       40.30      5.40 o 
   9  -4   4        0.48        2.52      2.31 o 
  -9  -3   4       15.49       17.24      3.74 o 
  -8  -3   4        0.65       -0.37      1.78 o 
  -7  -3   4      211.19      216.03      9.29 o 
  -6  -3   4     1034.31     1021.60     14.74 o 
  -5  -3   4      348.30      359.25      7.32 o 
  -4  -3   4      237.15      214.35     14.72 o 
  -3  -3   4       25.34       22.63      1.24 o 
  -2  -3   4      448.90      434.80      4.86 o 
  -1  -3   4      497.60      542.38      5.49 o 
   0  -3   4      516.36      530.99      6.82 o 
   1  -3   4     3622.02     3896.51     28.22 o 
   2  -3   4       43.14       38.30      1.78 o 
   3  -3   4      464.83      435.31      5.56 o 
   4  -3   4      401.50      396.24      5.51 o 
   5  -3   4       24.76       27.28      2.21 o 
   6  -3   4      149.72      152.25      7.73 o 
   7  -3   4       55.03       58.35      5.75 o 
   8  -3   4        7.87        3.61      2.18 o 
   9  -3   4       34.19       37.63      5.70 o 
  -9  -2   4      166.14      160.78      8.75 o 
  -8  -2   4        1.78       -0.78      1.67 o 
  -7  -2   4       79.98       76.02      5.40 o 
  -6  -2   4      336.54      326.58     10.90 o 
  -5  -2   4        6.12        8.42      1.03 o 
  -4  -2   4      473.29      448.34      9.77 o 
  -3  -2   4      227.71      228.62      3.38 o 
  -2  -2   4      608.36      655.98      8.90 o 
  -1  -2   4     1008.16     1045.56     12.04 o 
   0  -2   4     1183.73     1283.39     10.66 o 
   1  -2   4     1188.52     1237.56     10.58 o 
   2  -2   4       32.68       33.56      1.62 o 
   3  -2   4       59.24       48.42      1.59 o 
   4  -2   4      363.02      340.18      6.69 o 
   5  -2   4      123.33      127.66      5.57 o 
   6  -2   4      217.50      223.06      9.42 o 
   7  -2   4      196.73      206.50      9.81 o 
   8  -2   4       68.51       69.22      6.86 o 
  -9  -1   4       93.93      100.69      7.03 o 
  -8  -1   4        9.82       13.86      3.27 o 
  -7  -1   4       51.90       50.29      4.88 o 
  -6  -1   4       70.23       66.97      3.10 o 
  -5  -1   4       66.23       56.49      1.96 o 
  -4  -1   4      714.84      699.47      9.12 o 
  -3  -1   4     1180.66     1353.50     11.49 o 
  -2  -1   4        6.92        4.61      0.56 o 
  -1  -1   4      267.56      282.61      7.41 o 
   0  -1   4      278.73      318.65      3.89 o 
   1  -1   4      332.13      329.11      4.06 o 
   2  -1   4       16.82       12.66      0.80 o 
   3  -1   4       18.72       18.49      3.76 o 
   4  -1   4      622.51      536.95     20.60 o 
   5  -1   4      588.64      594.82     10.17 o 
   6  -1   4      117.28      118.87      4.45 o 
   7  -1   4        0.45        1.76      1.68 o 
   8  -1   4        3.93        4.40      2.68 o 
  -9   0   4      184.61      195.40      9.90 o 
  -8   0   4      105.34      105.55      6.88 o 
  -7   0   4       56.92       59.87      3.29 o 
  -6   0   4      121.07      121.05      4.09 o 
  -5   0   4      286.83      296.57      5.97 o 
  -4   0   4      321.81      321.04      4.48 o 
  -3   0   4       98.57       68.78      4.03 o 
  -2   0   4      302.13      297.25      3.94 o 
  -1   0   4      668.43      686.05      6.77 o 
   0   0   4      254.19      294.52      3.88 o 
   1   0   4        3.80        9.83      0.77 o 
   2   0   4      686.48      746.49     10.34 o 
   3   0   4       75.20       74.48      8.00 o 
   4   0   4      940.12      843.86     15.48 o 
   5   0   4       72.33       62.98      4.47 o 
   6   0   4      124.85      125.68      3.84 o 
   7   0   4        0.73        2.05      1.92 o 
   8   0   4       33.35       30.14      5.03 o 
  -9   1   4      113.74      111.25      7.36 o 
  -8   1   4      195.47      185.06      8.99 o 
  -7   1   4        1.46        0.56      0.89 o 
  -6   1   4      115.61      118.12      4.18 o 
  -5   1   4      182.42      171.28      4.61 o 
  -4   1   4       32.90       25.29      1.29 o 
  -3   1   4     1532.24     1643.25     13.88 o 
  -2   1   4      526.08      546.28      6.24 o 
  -1   1   4      803.93      843.95      8.33 o 
   0   1   4        1.55        4.70      1.04 o 
   1   1   4      493.41      568.37      6.17 o 
   2   1   4      413.39      416.49      7.62 o 
   3   1   4        1.88        2.38      0.95 o 
   4   1   4       15.53       17.21      2.08 o 
   5   1   4      108.14      102.75      3.48 o 
   6   1   4      142.39      150.01      4.41 o 
   7   1   4       30.26       42.44      5.46 o 
   8   1   4       16.78       17.87      3.94 o 
  -9   2   4       19.99       22.26      4.05 o 
  -8   2   4      175.28      166.87      6.61 o 
  -7   2   4       90.21       87.06      4.38 o 
  -6   2   4       36.29       39.06      3.61 o 
  -5   2   4      393.40      397.77      9.09 o 
  -4   2   4      321.52      355.05      5.12 o 
  -3   2   4      178.62      160.25      3.29 o 
  -2   2   4      269.04      222.94      3.95 o 
  -1   2   4      929.83      975.67      9.82 o 
   0   2   4     1349.47     1465.18     13.15 o 
   1   2   4       14.93       11.66      0.97 o 
   2   2   4      163.86      159.33      5.39 o 
   3   2   4        3.31        3.66      1.03 o 
   4   2   4      156.31      162.34      4.39 o 
   5   2   4      676.22      695.07     10.26 o 
   6   2   4      199.39      203.09      5.48 o 
   7   2   4       24.91       26.31      3.23 o 
  -9   3   4        4.93        6.34      1.70 o 
  -8   3   4      191.74      196.40      6.46 o 
  -7   3   4       83.97       84.96      7.61 o 
  -6   3   4        4.08        5.46      1.41 o 
  -5   3   4       80.30       84.65      3.63 o 
  -4   3   4       35.19       37.06      2.57 o 
  -3   3   4      357.79      345.03      6.91 o 
  -2   3   4       46.72       39.60      1.82 o 
  -1   3   4      946.77     1019.94     13.03 o 
   0   3   4      523.76      467.30     15.19 o 
   1   3   4       42.92       35.83      2.61 o 
   2   3   4      471.44      490.26     10.32 o 
   3   3   4       96.62       91.73      3.32 o 
   4   3   4       16.52       16.71      1.93 o 
   5   3   4      271.93      254.83      9.08 o 
   6   3   4      207.86      181.21      8.22 o 
  -9   4   4       12.28       12.97      3.35 o 
  -8   4   4       13.62       14.07      2.26 o 
  -7   4   4       41.10       40.25      3.36 o 
  -6   4   4       30.13       25.86      2.62 o 
  -5   4   4       82.28       76.60      3.97 o 
  -4   4   4      326.14      289.50      6.85 o 
  -3   4   4        0.55        1.25      0.62 o 
  -2   4   4      159.27      148.95      5.47 o 
  -1   4   4      109.22       93.76      2.54 o 
   0   4   4      226.18      209.52      3.89 o 
   1   4   4       54.87       48.32      4.33 o 
   2   4   4       51.63       59.47      2.98 o 
   3   4   4       43.17       45.17      3.55 o 
   4   4   4       25.47       24.21      2.93 o 
   5   4   4       64.08       61.12      4.50 o 
   6   4   4       64.63       59.41      4.62 o 
  -8   5   4       23.23       23.84      3.12 o 
  -7   5   4       42.44       46.46      3.74 o 
  -6   5   4       23.85       25.48      2.80 o 
  -5   5   4       12.78       11.04      1.86 o 
  -4   5   4        6.61        7.94      1.62 o 
  -3   5   4      365.01      362.46      8.08 o 
  -2   5   4       47.22       43.61      2.43 o 
  -1   5   4        5.56        6.27      1.13 o 
   0   5   4       92.78       95.55      4.35 o 
   1   5   4        2.57        2.30      1.22 o 
   2   5   4       75.81       87.23      4.56 o 
   3   5   4      157.08      164.57      7.76 o 
   4   5   4        2.60        2.66      1.42 o 
   5   5   4        4.42        7.25      1.94 o 
  -7   6   4       36.10       38.56      3.64 o 
  -6   6   4        2.22        2.81      1.44 o 
  -5   6   4       20.72       20.66      2.66 o 
  -4   6   4      254.96      256.86      7.42 o 
  -3   6   4       47.68       58.57      3.75 o 
  -2   6   4        7.48        9.78      1.44 o 
  -1   6   4       17.51       18.59      1.96 o 
   0   6   4       71.41       76.45      4.22 o 
   1   6   4       89.13       85.81      4.56 o 
   2   6   4       15.73       13.53      2.63 o 
   3   6   4       11.91       10.22      2.33 o 
  -6   7   4       18.87       18.00      3.77 o 
  -5   7   4       43.50       46.07      3.89 o 
  -4   7   4        0.27        2.42      1.37 o 
  -3   7   4       30.77       31.14      3.18 o 
  -2   7   4       69.10       73.02      3.38 o 
  -1   7   4       15.35       15.06      2.44 o 
   0   7   4       76.60       74.91      6.96 o 
   1   7   4       21.57       26.70      3.41 o 
   2   7   4        1.09        5.06      2.03 o 
  -3   8   4        5.06        5.29      1.67 o 
  -2   8   4       37.07       34.15      5.05 o 
  -1   8   4       36.29       40.24      4.06 o 
  -2 -10   5       10.85        9.52      2.02 o 
  -1 -10   5        9.41       15.91      2.57 o 
   0 -10   5        8.75       14.15      2.40 o 
   1 -10   5       14.71       16.37      2.47 o 
   2 -10   5        3.41        6.63      1.67 o 
   3 -10   5       53.44       42.24      5.40 o 
   4 -10   5       26.34       27.74      3.15 o 
  -4  -9   5       11.97       12.20      3.05 o 
  -3  -9   5       19.50       21.52      3.03 o 
  -2  -9   5        0.94        3.03      1.49 o 
  -1  -9   5       33.19       28.19      3.47 o 
   0  -9   5        3.13        6.14      2.93 o 
   1  -9   5       21.50       23.09      2.65 o 
   2  -9   5       24.96       25.14      2.79 o 
   3  -9   5       49.05       48.75      2.85 o 
   4  -9   5       32.74       31.20      3.06 o 
   5  -9   5        5.94        3.15      1.44 o 
   6  -9   5        0.21        0.04      1.25 o 
  -5  -8   5       47.76       51.89      4.35 o 
  -4  -8   5        9.37       14.75      4.01 o 
  -3  -8   5       29.63       34.11      3.69 o 
  -2  -8   5       64.17       63.29      4.21 o 
  -1  -8   5       18.00       18.63      2.52 o 
   0  -8   5      127.76      117.99      4.88 o 
   1  -8   5       74.04       75.96      6.38 o 
   2  -8   5       19.90       21.27      1.91 o 
   3  -8   5        7.61        9.39      1.40 o 
   4  -8   5        0.91        3.06      1.27 o 
   5  -8   5       20.07       19.05      2.40 o 
   6  -8   5        6.30        5.56      2.78 o 
   7  -8   5       38.88       45.14      5.59 o 
  -6  -7   5      104.36      114.49      7.72 o 
  -5  -7   5      198.64      200.13      7.06 o 
  -4  -7   5       18.13       18.78      2.51 o 
  -3  -7   5      281.83      271.19      7.75 o 
  -2  -7   5       32.37       37.28      3.20 o 
  -1  -7   5       76.49       71.43      3.67 o 
   0  -7   5      163.12      144.82      5.03 o 
   1  -7   5       56.59       59.33      2.40 o 
   2  -7   5        0.41        1.15      0.77 o 
   3  -7   5        3.83        4.72      1.21 o 
   4  -7   5      313.62      302.37      5.85 o 
   5  -7   5       68.71       71.89      3.68 o 
   6  -7   5        3.98        4.96      2.28 o 
   7  -7   5        3.66        5.44      2.53 o 
  -7  -6   5        8.39        9.34      2.85 o 
  -6  -6   5       54.07       58.96      4.11 o 
  -5  -6   5      106.64      105.81      4.81 o 
  -4  -6   5      182.03      182.57      6.09 o 
  -3  -6   5      135.81      127.84      4.94 o 
  -2  -6   5      321.86      295.61      7.31 o 
  -1  -6   5       69.84       67.05      3.29 o 
   0  -6   5       97.93       86.42      3.64 o 
   1  -6   5       69.73       68.13      2.37 o 
   2  -6   5      304.74      292.78      5.14 o 
   3  -6   5      227.69      205.03      6.99 o 
   4  -6   5       97.12       92.67      2.99 o 
   5  -6   5       88.94       97.48      8.44 o 
   6  -6   5        0.48        2.24      1.79 o 
   7  -6   5       11.09       13.27      3.27 o 
   8  -6   5        6.25        8.57      3.07 o 
  -8  -5   5       58.34       70.18      6.70 o 
  -7  -5   5        0.82        0.24      1.81 o 
  -6  -5   5       15.15       14.65      2.14 o 
  -5  -5   5      391.73      373.41      8.66 o 
  -4  -5   5       22.37       24.69      2.56 o 
  -3  -5   5      341.13      312.36     16.08 o 
  -2  -5   5      397.84      390.35      8.00 o 
  -1  -5   5       67.52       73.60      5.41 o 
   0  -5   5      160.72      159.83      5.77 o 
   1  -5   5        0.71        1.14      0.71 o 
   2  -5   5      193.20      195.64      3.91 o 
   3  -5   5       73.67       67.06      2.62 o 
   4  -5   5       71.75       64.57      2.41 o 
   5  -5   5      297.22      326.91     10.99 o 
   6  -5   5       18.21       20.19      3.64 o 
   7  -5   5        2.47        3.46      2.20 o 
   8  -5   5       74.66       82.98      7.55 o 
  -8  -4   5       56.29       76.04      6.70 o 
  -7  -4   5       18.74       21.50      3.79 o 
  -6  -4   5       21.87       23.01      2.48 o 
  -5  -4   5        9.49       11.09      1.79 o 
  -4  -4   5      246.08      260.10      8.77 o 
  -3  -4   5       15.72       11.30      1.63 o 
  -2  -4   5      611.93      614.82     13.20 o 
  -1  -4   5      128.02      123.00      3.92 o 
   0  -4   5       62.56       70.14      2.38 o 
   1  -4   5       26.36       28.31      1.43 o 
   2  -4   5      228.18      219.96      3.93 o 
   3  -4   5       32.27       34.64      2.25 o 
   4  -4   5       32.38       27.68      2.28 o 
   5  -4   5      318.76      314.59     12.63 o 
   6  -4   5       21.77       30.47      4.26 o 
   7  -4   5       15.29       15.65      3.63 o 
   8  -4   5        1.91        9.64      2.98 o 
  -9  -3   5       62.02       61.11      6.49 o 
  -8  -3   5      131.67      124.41      7.68 o 
  -7  -3   5       97.91       86.11      5.99 o 
  -6  -3   5       45.52       50.81      4.88 o 
  -5  -3   5      565.61      545.72      9.53 o 
  -4  -3   5      136.12      133.81      5.68 o 
  -3  -3   5        5.87        4.51      1.45 o 
  -2  -3   5      402.38      370.73      8.10 o 
  -1  -3   5        8.92        5.29      1.09 o 
   0  -3   5     1838.16     1888.69     15.26 o 
   1  -3   5      401.03      390.28      6.79 o 
   2  -3   5      276.30      286.30      4.37 o 
   3  -3   5       90.52       87.78      2.41 o 
   4  -3   5        0.74        2.14      0.98 o 
   5  -3   5      147.63      128.88      4.43 o 
   6  -3   5      311.82      324.95     11.84 o 
   7  -3   5       38.38       39.46      5.22 o 
   8  -3   5        1.92        1.33      2.05 o 
  -9  -2   5       42.69       50.42      5.99 o 
  -8  -2   5       54.45       66.83      6.33 o 
  -7  -2   5      125.92      129.05      7.46 o 
  -6  -2   5      537.04      533.11     14.93 o 
  -5  -2   5       31.68       26.46      2.41 o 
  -4  -2   5      563.20      597.79      9.40 o 
  -3  -2   5       53.83       37.15      2.17 o 
  -2  -2   5      275.33      251.12      5.33 o 
  -1  -2   5     2268.98     2616.39     25.56 o 
   0  -2   5      652.62      661.68      6.78 o 
   1  -2   5        2.48        4.45      0.69 o 
   2  -2   5      109.17      108.57      2.43 o 
   3  -2   5      265.14      262.92      5.85 o 
   4  -2   5        4.19        2.36      1.05 o 
   5  -2   5      180.22      171.77      5.24 o 
   6  -2   5      157.32      154.36     10.16 o 
   7  -2   5       76.16       83.42      6.40 o 
   8  -2   5        0.50        1.42      2.09 o 
  -9  -1   5       81.06       83.96      7.40 o 
  -8  -1   5      166.26      157.40      8.58 o 
  -7  -1   5      415.49      401.82     13.23 o 
  -6  -1   5       10.67       12.41      2.92 o 
  -5  -1   5       87.33       84.42      3.16 o 
  -4  -1   5     1162.13     1204.12     14.58 o 
  -3  -1   5      215.87      211.51      3.33 o 
  -2  -1   5      746.67      819.30      7.76 o 
  -1  -1   5      321.92      332.95      4.23 o 
   0  -1   5      190.11      168.87      2.97 o 
   1  -1   5     1955.61     2121.74     16.91 o 
   2  -1   5      126.67      128.74      3.83 o 
   3  -1   5      320.97      289.45      6.34 o 
   4  -1   5      160.14      154.19      4.79 o 
   5  -1   5        1.26        2.19      1.12 o 
   6  -1   5      708.06      680.73     12.11 o 
   7  -1   5       25.08       35.15      5.03 o 
   8  -1   5        1.63        7.07      2.68 o 
  -9   0   5       60.04       60.78      6.51 o 
  -8   0   5       71.70       77.39      6.11 o 
  -7   0   5        9.21        6.40      2.11 o 
  -6   0   5       56.76       56.75      4.55 o 
  -5   0   5        4.12        5.46      1.85 o 
  -4   0   5      497.59      496.11      6.13 o 
  -3   0   5      880.24      953.41      9.31 o 
  -2   0   5      279.50      245.79      3.79 o 
  -1   0   5      289.40      290.30      4.19 o 
   0   0   5      173.19      175.54      3.14 o 
   1   0   5      509.24      486.63      5.70 o 
   2   0   5      193.24      173.29     13.27 o 
   3   0   5      338.95      323.08      7.05 o 
   4   0   5      134.32      114.88      4.38 o 
   5   0   5      142.32      143.02      5.12 o 
   6   0   5       48.30       42.29      2.76 o 
   7   0   5      126.96      111.64      7.68 o 
  -9   1   5       24.68       26.40      4.53 o 
  -8   1   5       23.83       26.12      4.44 o 
  -7   1   5       49.38       51.82      5.31 o 
  -6   1   5       35.60       37.10      4.38 o 
  -5   1   5        1.18        1.82      0.97 o 
  -4   1   5      297.93      297.19      5.40 o 
  -3   1   5      575.59      542.34      6.63 o 
  -2   1   5       10.06        9.19      0.98 o 
  -1   1   5       40.10       39.04      3.34 o 
   0   1   5        3.21        2.13      0.87 o 
   1   1   5      399.98      368.96     30.85 o 
   2   1   5       41.82       42.68      2.80 o 
   3   1   5       37.69       42.42      2.95 o 
   4   1   5      576.52      556.27     10.60 o 
   5   1   5       47.61       49.23      2.90 o 
   6   1   5       83.80       81.89      3.44 o 
   7   1   5      128.68      133.18      4.65 o 
  -9   2   5       23.22       28.31      4.98 o 
  -8   2   5       87.87       88.42      6.68 o 
  -7   2   5      120.33      126.24      7.40 o 
  -6   2   5      220.42      208.92      6.84 o 
  -5   2   5        0.63        2.76      1.46 o 
  -4   2   5        2.82        5.77      0.93 o 
  -3   2   5       29.95       26.29      1.71 o 
  -2   2   5       58.82       56.70      2.65 o 
  -1   2   5      582.87      582.97      7.36 o 
   0   2   5      196.01      195.91      5.52 o 
   1   2   5       83.12       89.27      5.24 o 
   2   2   5       36.75       38.39      2.86 o 
   3   2   5       27.04       31.43      4.03 o 
   4   2   5        1.51        2.59      1.72 o 
   5   2   5       31.35       27.77      2.41 o 
   6   2   5       36.80       36.85      2.91 o 
  -9   3   5        9.24       14.89      3.42 o 
  -8   3   5      138.07      109.55      7.40 o 
  -7   3   5      169.64      154.43      5.40 o 
  -6   3   5        8.02       10.04      2.15 o 
  -5   3   5        1.27        2.23      1.81 o 
  -4   3   5       10.45        8.08      1.84 o 
  -3   3   5      334.86      311.09      5.41 o 
  -2   3   5      539.87      571.83      9.01 o 
  -1   3   5      435.73      454.58      6.71 o 
   0   3   5      104.50       92.64      4.84 o 
   1   3   5       38.64       47.68      2.63 o 
   2   3   5      105.64      106.75      5.34 o 
   3   3   5       51.83       49.48      3.01 o 
   4   3   5       93.13       99.34      4.13 o 
   5   3   5       77.72       70.99      3.78 o 
   6   3   5       29.45       30.65      3.55 o 
  -7   4   5        7.00       14.62      2.18 o 
  -6   4   5       61.21       57.79      3.56 o 
  -5   4   5       98.58       94.38      4.17 o 
  -4   4   5       87.93       92.64      3.98 o 
  -3   4   5      204.94      189.27      4.29 o 
  -2   4   5      110.97      105.37      3.15 o 
  -1   4   5       76.02       67.61      2.33 o 
   0   4   5       28.37       29.75      2.24 o 
   1   4   5      146.83      138.48      4.26 o 
   2   4   5      155.67      151.02      4.65 o 
   3   4   5       40.91       35.19      2.77 o 
   4   4   5       59.32       64.18      4.54 o 
   5   4   5       78.22       84.57      5.39 o 
  -7   5   5       55.53       52.22      3.96 o 
  -6   5   5       48.80       52.08      3.85 o 
  -5   5   5       78.26       75.22      3.94 o 
  -4   5   5        7.22       11.04      1.90 o 
  -3   5   5       15.54       14.71      2.90 o 
  -2   5   5       14.48       15.57      1.47 o 
  -1   5   5       18.70       20.43      2.01 o 
   0   5   5      263.53      237.60      5.82 o 
   1   5   5       83.34       80.42      4.36 o 
   2   5   5      134.92      140.92      6.04 o 
   3   5   5       65.51       70.18      4.87 o 
   4   5   5       23.83       30.00      4.96 o 
  -6   6   5       19.14       24.63      3.00 o 
  -5   6   5        2.73        2.05      1.45 o 
  -4   6   5        2.99        9.45      1.89 o 
  -3   6   5        4.06        2.35      1.79 o 
  -2   6   5       37.87       44.46      3.59 o 
  -1   6   5      127.42      125.26      6.39 o 
   0   6   5       17.27       24.98      3.03 o 
   1   6   5        4.54        5.92      1.79 o 
   2   6   5       66.72       66.79      6.16 o 
  -5   7   5        9.08       10.10      2.88 o 
  -4   7   5        4.23        5.62      1.65 o 
  -3   7   5        8.82        9.46      1.95 o 
  -2   7   5       28.86       36.69      5.27 o 
  -1   7   5        1.86        4.57      1.74 o 
   0   7   5       19.18       22.75      3.13 o 
  -1 -10   6        7.39        9.68      2.29 o 
   0 -10   6       22.07       22.68      3.99 o 
   1 -10   6        5.94        4.20      1.50 o 
   2 -10   6        9.00       14.85      3.28 o 
   3 -10   6       19.97       23.58      2.80 o 
   4 -10   6        0.27        1.39      1.65 o 
  -3  -9   6        6.58        7.84      2.00 o 
  -2  -9   6       22.04       25.35      3.19 o 
  -1  -9   6      102.60      108.55      8.88 o 
   0  -9   6       10.21       13.86      2.23 o 
   1  -9   6       13.10        8.81      2.28 o 
   2  -9   6       22.92       20.86      2.57 o 
   3  -9   6        0.94        1.45      1.05 o 
   4  -9   6       72.48       72.75      5.68 o 
   5  -9   6        3.35        4.72      1.96 o 
  -5  -8   6       39.39       45.39      4.22 o 
  -4  -8   6       10.99       13.03      2.40 o 
  -3  -8   6       37.25       35.40      7.72 o 
  -2  -8   6       14.66       17.08      2.49 o 
  -1  -8   6       14.39       15.23      2.32 o 
   0  -8   6       51.89       64.84      4.08 o 
   1  -8   6       75.21       74.63      3.92 o 
   2  -8   6        0.31        1.46      1.14 o 
   3  -8   6       19.07       19.06      2.30 o 
   4  -8   6        0.56        1.58      1.15 o 
   5  -8   6       28.14       23.55      5.33 o 
   6  -8   6       33.34       35.10      4.96 o 
  -6  -7   6       39.17       35.31      3.68 o 
  -5  -7   6       23.38       21.82      2.98 o 
  -4  -7   6        0.44        2.50      1.37 o 
  -3  -7   6       11.11       12.74      2.21 o 
  -2  -7   6       20.81       23.86      3.25 o 
  -1  -7   6      110.54       97.38      5.79 o 
   0  -7   6      145.05      146.23      8.40 o 
   1  -7   6       13.60       13.71      1.98 o 
   2  -7   6       19.65       19.03      2.21 o 
   3  -7   6        5.40        6.40      1.14 o 
   4  -7   6       51.08       48.28      2.60 o 
   5  -7   6        5.60        5.88      2.05 o 
   6  -7   6       33.27       33.71      4.63 o 
   7  -7   6       27.86       26.92      4.61 o 
  -7  -6   6       17.65       18.34      3.85 o 
  -6  -6   6        0.54        1.00      1.16 o 
  -5  -6   6        1.62        1.69      1.30 o 
  -4  -6   6      139.47      148.85      9.57 o 
  -3  -6   6      478.90      493.64     10.23 o 
  -2  -6   6      100.30      107.33      4.46 o 
  -1  -6   6       79.29       69.31      4.75 o 
   0  -6   6       13.76       11.24      1.75 o 
   1  -6   6       60.59       63.54      3.14 o 
   2  -6   6       69.40       58.16      2.98 o 
   3  -6   6       14.01       17.69      1.62 o 
   4  -6   6        1.56        3.31      0.96 o 
   5  -6   6       43.36       52.40      4.98 o 
   6  -6   6       40.94       42.79      5.03 o 
   7  -6   6        3.04        4.63      2.52 o 
  -7  -5   6       14.13        9.32      2.90 o 
  -6  -5   6        0.54        1.10      1.19 o 
  -5  -5   6      433.09      404.67      9.23 o 
  -4  -5   6      688.44      670.44     16.95 o 
  -3  -5   6      156.37      159.29      5.23 o 
  -2  -5   6      113.81      111.86      4.28 o 
  -1  -5   6       33.00       28.12      2.40 o 
   0  -5   6       78.38       75.63      4.00 o 
   1  -5   6       74.23       72.32      5.53 o 
   2  -5   6      387.22      385.97      7.34 o 
   3  -5   6       30.28       33.90      1.96 o 
   4  -5   6      159.92      160.41      4.96 o 
   5  -5   6       56.16       62.42      3.41 o 
   6  -5   6        0.67        3.44      1.98 o 
   7  -5   6       32.12       41.78      5.31 o 
  -8  -4   6      124.88      123.09      8.09 o 
  -7  -4   6      153.89      134.82      8.12 o 
  -6  -4   6      109.25      109.39      4.53 o 
  -5  -4   6       82.20       80.63      3.80 o 
  -4  -4   6       10.34        8.86      1.59 o 
  -3  -4   6      224.76      224.69      5.92 o 
  -2  -4   6      290.23      259.27      6.24 o 
  -1  -4   6      321.65      316.86      6.76 o 
   0  -4   6      330.98      338.10      6.91 o 
   1  -4   6      280.89      265.43      4.96 o 
   2  -4   6      374.34      367.87      8.49 o 
   3  -4   6      206.15      198.51      5.18 o 
   4  -4   6       22.82       27.89      3.75 o 
   5  -4   6       62.38       64.65      3.31 o 
   6  -4   6        9.75       13.51      2.98 o 
   7  -4   6       72.46       82.17      6.53 o 
   8  -4   6       40.62       44.05      6.01 o 
  -8  -3   6       78.28       70.29      6.66 o 
  -7  -3   6      158.72      150.59      8.27 o 
  -6  -3   6        4.84        3.24      1.76 o 
  -5  -3   6       52.68       48.04      7.66 o 
  -4  -3   6       29.63       29.00      2.41 o 
  -3  -3   6      233.13      236.71      5.84 o 
  -2  -3   6      664.95      690.67     10.60 o 
  -1  -3   6      471.51      425.12      7.71 o 
   0  -3   6      803.86      774.17     10.90 o 
   1  -3   6        3.78        5.34      0.81 o 
   2  -3   6       71.13       73.42      2.26 o 
   3  -3   6       15.79       17.25      1.91 o 
   4  -3   6        3.66        4.89      2.52 o 
   5  -3   6      138.21      133.65      4.96 o 
   6  -3   6      205.63      195.47      9.32 o 
   7  -3   6      157.26      158.41      9.03 o 
  -9  -2   6        5.96       10.99      3.20 o 
  -8  -2   6       26.11       28.88      4.63 o 
  -7  -2   6      277.64      264.85     11.21 o 
  -6  -2   6       37.34       39.50      4.70 o 
  -5  -2   6       20.14       11.97      1.68 o 
  -4  -2   6      114.23      109.45      3.88 o 
  -3  -2   6      208.46      208.00      6.98 o 
  -2  -2   6       80.46       76.73      3.11 o 
  -1  -2   6      229.27      204.76      4.98 o 
   0  -2   6      162.17      154.81      2.97 o 
   1  -2   6        2.18        1.09      0.56 o 
   2  -2   6        1.46        3.39      0.99 o 
   3  -2   6      110.07      115.41      4.01 o 
   4  -2   6        4.28        3.45      1.26 o 
   5  -2   6      363.78      354.64      8.21 o 
   6  -2   6      102.43       92.65      6.30 o 
   7  -2   6        3.49        2.42      2.09 o 
  -9  -1   6       32.17       33.78      5.48 o 
  -8  -1   6      127.46      120.76      7.90 o 
  -7  -1   6       94.87       81.76      6.05 o 
  -6  -1   6      107.32      115.86      6.88 o 
  -5  -1   6       97.66       91.77      5.77 o 
  -4  -1   6       59.01       61.07      2.84 o 
  -3  -1   6       26.62       18.94      1.88 o 
  -2  -1   6      213.00      215.99      5.13 o 
  -1  -1   6       11.26        9.56      1.00 o 
   0  -1   6      585.37      588.50      6.78 o 
   1  -1   6      133.14      125.10      3.77 o 
   2  -1   6      144.46      137.24      4.27 o 
   3  -1   6      236.27      230.89     10.28 o 
   4  -1   6        1.06        2.05      1.06 o 
   5  -1   6        2.82        1.33      1.13 o 
   6  -1   6        1.17        0.56      1.23 o 
   7  -1   6       40.07       29.42      4.83 o 
  -9   0   6       78.52       83.24      7.66 o 
  -8   0   6        1.82        3.03      2.05 o 
  -7   0   6       39.55       51.79      5.46 o 
  -6   0   6      594.80      553.89     15.69 o 
  -5   0   6       40.68       47.05      4.51 o 
  -4   0   6      103.70      102.84      3.59 o 
  -3   0   6      438.24      456.17     11.88 o 
  -2   0   6      103.37      112.37      2.69 o 
  -1   0   6      209.31      203.99      3.72 o 
   0   0   6      261.36      274.98      4.41 o 
   1   0   6      780.23      802.54     11.65 o 
   2   0   6       72.08       67.09      3.19 o 
   3   0   6      102.37       99.22      4.30 o 
   4   0   6        0.55        2.68      1.23 o 
   5   0   6        2.84        4.11      1.35 o 
   6   0   6       97.48       94.36      6.85 o 
   7   0   6       85.44       81.67      7.33 o 
  -9   1   6        8.79        9.07      2.57 o 
  -8   1   6       33.22       29.81      4.63 o 
  -7   1   6      162.89      137.51      7.88 o 
  -6   1   6      229.22      229.68      9.79 o 
  -5   1   6      109.84      107.94      6.35 o 
  -4   1   6       36.08       35.44      2.40 o 
  -3   1   6      117.98      114.47      2.97 o 
  -2   1   6      739.91      733.40      8.51 o 
  -1   1   6       24.18       23.19      1.51 o 
   0   1   6      300.39      325.48      6.78 o 
   1   1   6      379.78      331.85     16.12 o 
   2   1   6       34.01       27.93      2.54 o 
   3   1   6      442.96      437.24      9.37 o 
   4   1   6      112.61      116.72      4.91 o 
   5   1   6        3.59        5.66      1.32 o 
   6   1   6      102.46      103.04      4.09 o 
  -8   2   6       95.95       98.89      7.29 o 
  -7   2   6        6.90        7.77      2.46 o 
  -6   2   6      114.75      114.19      6.94 o 
  -5   2   6        8.20       10.16      2.55 o 
  -4   2   6        0.55        1.52      0.95 o 
  -3   2   6      357.24      353.75      6.92 o 
  -2   2   6       46.23       51.45      3.89 o 
  -1   2   6      303.17      296.48      5.22 o 
   0   2   6       82.04       92.56      8.55 o 
   1   2   6      196.03      186.03      5.62 o 
   2   2   6      216.21      184.66      9.94 o 
   3   2   6       28.66       29.26      2.93 o 
   4   2   6       75.24       70.13      3.55 o 
   5   2   6       88.57       90.08      3.84 o 
   6   2   6       21.49       28.24      2.68 o 
  -8   3   6       18.42       25.48      4.37 o 
  -7   3   6        7.24        8.49      2.57 o 
  -6   3   6       27.26       22.55      3.81 o 
  -5   3   6      140.99      155.40      5.21 o 
  -4   3   6       13.81       11.64      1.77 o 
  -3   3   6       73.27       69.12      3.28 o 
  -2   3   6      351.18      359.30      6.21 o 
  -1   3   6      195.85      184.80      5.56 o 
   0   3   6        6.78        6.99      1.54 o 
   1   3   6      102.97      112.38      6.55 o 
   2   3   6        5.73        5.93      1.37 o 
   3   3   6       16.38       14.39      2.25 o 
   4   3   6      245.58      244.61      6.41 o 
   5   3   6        2.20        4.38      1.32 o 
  -6   4   6       59.52       63.94      6.27 o 
  -5   4   6       92.77      108.56      4.61 o 
  -4   4   6       38.78       40.61      3.16 o 
  -3   4   6       92.42       87.29      2.73 o 
  -2   4   6       41.63       48.85      2.81 o 
  -1   4   6       31.28       28.10      2.29 o 
   0   4   6       19.41       20.81      2.09 o 
   1   4   6       10.91       19.30      2.04 o 
   2   4   6      114.27      100.62      4.02 o 
   3   4   6       30.22       30.21      2.79 o 
   4   4   6        1.11        1.57      1.10 o 
  -7   5   6        8.94       10.62      3.02 o 
  -6   5   6       16.70       18.56      2.60 o 
  -5   5   6       54.19       69.43      4.09 o 
  -4   5   6      120.88      130.98      5.29 o 
  -3   5   6        3.10        5.91      1.50 o 
  -2   5   6        2.52        4.90      1.27 o 
  -1   5   6       86.36       87.65      3.62 o 
   0   5   6       49.18       56.88      3.37 o 
   1   5   6       72.48       73.39      3.93 o 
   2   5   6       50.11       48.13      4.28 o 
  -5   6   6       64.11       68.66      4.58 o 
  -4   6   6       17.87       22.51      4.81 o 
  -2   6   6        5.32        9.13      1.90 o 
  -1   6   6       43.83       43.25      3.94 o 
   0   6   6       43.23       39.49      3.99 o 
  -1 -10   7       22.00       34.27      3.77 o 
   0 -10   7        0.65        1.16      1.40 o 
   1 -10   7       19.66       15.55      2.38 o 
   2 -10   7       31.71       37.58      3.60 o 
   3 -10   7        5.42        5.26      1.64 o 
  -3  -9   7        2.76        7.07      1.93 o 
  -2  -9   7      100.38       91.73      5.03 o 
  -1  -9   7       37.81       42.72      5.01 o 
   0  -9   7       13.15       14.24      2.36 o 
   1  -9   7       18.70       17.60      2.46 o 
   2  -9   7        6.36       10.41      1.87 o 
   3  -9   7        0.26        2.98      1.24 o 
   4  -9   7        1.13        1.85      1.68 o 
  -5  -8   7        2.99        5.65      1.67 o 
  -4  -8   7        6.99        7.97      2.12 o 
  -3  -8   7      242.80      255.33      8.16 o 
  -2  -8   7        9.47        4.98      3.12 o 
  -1  -8   7       65.65       68.04      4.09 o 
   0  -8   7       64.99       73.67      3.97 o 
   1  -8   7        2.75        2.86      1.42 o 
   2  -8   7       12.10       10.39      1.95 o 
   3  -8   7       27.63       28.13      2.82 o 
   4  -8   7       22.70       23.04      2.64 o 
  -6  -7   7       34.47       36.43      3.75 o 
  -5  -7   7        1.99        3.04      1.46 o 
  -4  -7   7       94.18       90.02      6.52 o 
  -3  -7   7       21.79       26.74      3.95 o 
  -2  -7   7       40.76       40.66      3.47 o 
  -1  -7   7      111.31      102.23      4.57 o 
   0  -7   7      111.71      116.38      9.24 o 
   1  -7   7       93.07       81.74      4.01 o 
   2  -7   7       13.75       18.14      2.20 o 
   3  -7   7       47.37       49.48      3.49 o 
   4  -7   7       23.24       21.96      3.55 o 
   6  -7   7       34.64       44.00      5.35 o 
  -6  -6   7       14.27       16.56      2.55 o 
  -5  -6   7       81.17       84.63      9.54 o 
  -4  -6   7       15.33       20.26      2.64 o 
  -3  -6   7      172.97      168.27     13.51 o 
  -2  -6   7       32.75       35.55      3.06 o 
  -1  -6   7       35.23       30.13      3.23 o 
   0  -6   7      204.45      212.11      6.10 o 
   1  -6   7        5.18        4.76      1.31 o 
   2  -6   7       20.27       23.33      2.33 o 
   3  -6   7       78.73       79.51      3.58 o 
   4  -6   7        5.27        6.29      2.09 o 
   5  -6   7        0.18        2.44      1.89 o 
   6  -6   7       28.38       28.66      4.50 o 
   7  -6   7       17.68       23.35      4.24 o 
  -7  -5   7       36.95       30.82      4.85 o 
  -6  -5   7      103.31      103.52      4.75 o 
  -5  -5   7        8.16       10.66      1.96 o 
  -4  -5   7       33.30       35.09      3.05 o 
  -3  -5   7       66.96       74.16      3.73 o 
  -2  -5   7      116.56      110.02      4.40 o 
  -1  -5   7        0.52       -1.10      0.73 o 
   0  -5   7        6.24        7.68      1.48 o 
   1  -5   7      308.69      294.15      6.84 o 
   2  -5   7      155.03      155.07      4.82 o 
   3  -5   7        0.35        2.83      1.65 o 
   4  -5   7       38.03       41.51      6.89 o 
   5  -5   7        1.91        3.38      2.78 o 
   6  -5   7        1.85        0.56      1.79 o 
   7  -5   7      134.56      141.32      8.70 o 
  -8  -4   7       28.67       34.97      5.27 o 
  -7  -4   7      106.05       99.84      7.31 o 
  -6  -4   7       26.69       31.75      4.74 o 
  -5  -4   7      252.60      249.32      9.72 o 
  -4  -4   7        0.62        1.02      0.92 o 
  -3  -4   7      135.19      137.90      4.80 o 
  -2  -4   7      294.09      287.09      6.90 o 
  -1  -4   7        0.99        1.14      0.90 o 
   0  -4   7      330.88      309.97     10.59 o 
   1  -4   7      296.82      297.50      6.63 o 
   2  -4   7        1.15       -0.15      1.11 o 
   3  -4   7       39.07       34.26      2.61 o 
   4  -4   7      109.06      100.65      6.24 o 
   5  -4   7        0.52        2.10      1.17 o 
   6  -4   7        6.52        5.61      2.39 o 
   7  -4   7        0.40        0.80      2.09 o 
  -8  -3   7       62.75       57.36      6.46 o 
  -7  -3   7      178.88      167.55      9.10 o 
  -6  -3   7      182.48      182.58      8.99 o 
  -5  -3   7       52.23       51.36      3.12 o 
  -4  -3   7       51.43       49.54      3.19 o 
  -3  -3   7       81.01       83.61      3.65 o 
  -2  -3   7      677.50      640.65     17.84 o 
  -1  -3   7      476.53      504.67      9.04 o 
   0  -3   7       43.20       43.35      2.61 o 
   1  -3   7       43.51       41.94      2.54 o 
   2  -3   7      232.81      240.82      9.90 o 
   3  -3   7       41.98       38.60      3.87 o 
   4  -3   7       85.99       87.58     10.25 o 
   5  -3   7       86.18       85.79      6.59 o 
   6  -3   7        8.19        8.55      2.72 o 
   7  -3   7       95.79      100.48      7.46 o 
  -8  -2   7       57.58       55.04      6.42 o 
  -7  -2   7      176.64      163.39      9.05 o 
  -6  -2   7       31.03       38.47      4.92 o 
  -5  -2   7      159.15      163.30      5.21 o 
  -4  -2   7       57.30       66.10      3.26 o 
  -3  -2   7        2.36        2.41      1.03 o 
  -2  -2   7      579.48      556.43      9.51 o 
  -1  -2   7      684.85      685.99     14.56 o 
   0  -2   7      103.71      109.66      4.87 o 
   1  -2   7      185.72      154.40      7.01 o 
   2  -2   7      195.00      188.94      5.22 o 
   3  -2   7       23.71       24.66      2.36 o 
   4  -2   7      177.88      159.51      5.93 o 
   5  -2   7      117.55      104.12      4.57 o 
   6  -2   7       40.49       41.05      3.46 o 
   7  -2   7        3.36        8.79      2.92 o 
  -8  -1   7        4.36        7.72      2.94 o 
  -7  -1   7       42.49       46.20      5.50 o 
  -6  -1   7      108.65      105.76      6.83 o 
  -5  -1   7       44.74       47.75      4.83 o 
  -4  -1   7       72.20       67.85      3.19 o 
  -3  -1   7        7.08        7.53      1.40 o 
  -2  -1   7      394.41      389.00      7.72 o 
  -1  -1   7      348.99      333.43      6.85 o 
   0  -1   7        8.92        7.51      2.09 o 
   1  -1   7      137.74      118.27      3.98 o 
   2  -1   7      274.76      245.60      6.28 o 
   3  -1   7       52.04       51.51      3.28 o 
   4  -1   7        6.25        8.03      2.34 o 
   5  -1   7      140.92      135.06      5.37 o 
   6  -1   7        0.46        2.40      1.37 o 
  -8   0   7        2.27        2.04      2.24 o 
  -7   0   7       35.00       43.24      5.50 o 
  -6   0   7      108.97      116.04      7.20 o 
  -5   0   7      175.66      159.25      7.84 o 
  -4   0   7      249.04      222.68     14.10 o 
  -3   0   7        0.63        0.85      0.83 o 
  -2   0   7      117.05      113.26      5.48 o 
  -1   0   7       31.38       33.66      2.34 o 
   0   0   7      267.06      270.18     13.39 o 
   1   0   7      132.21      126.31      4.34 o 
   2   0   7      143.92      127.44      4.63 o 
   3   0   7       16.02       13.06      2.02 o 
   4   0   7        0.76        0.55      1.12 o 
   5   0   7       11.84       15.55      2.32 o 
   6   0   7       30.35       35.97      5.20 o 
  -8   1   7       16.23       13.14      3.33 o 
  -7   1   7       68.00       66.31      6.14 o 
  -6   1   7      276.05      248.41     10.56 o 
  -5   1   7       31.79       31.97      4.18 o 
  -4   1   7      107.50      114.17      9.32 o 
  -3   1   7       44.98       43.98      2.84 o 
  -2   1   7        5.39        5.88      1.35 o 
  -1   1   7      538.24      525.14     13.69 o 
   0   1   7      189.51      184.51      5.33 o 
   1   1   7       27.98       30.31      2.64 o 
   2   1   7       45.34       55.82      3.45 o 
   3   1   7      119.74      118.88      5.00 o 
   4   1   7        2.21        2.93      1.56 o 
   5   1   7        6.67        9.38      2.79 o 
  -8   2   7       40.47       37.93      5.48 o 
  -7   2   7       35.25       36.93      5.05 o 
  -6   2   7       11.13       14.99      3.20 o 
  -5   2   7       18.17       20.33      3.57 o 
  -4   2   7      126.03      119.78      6.68 o 
  -3   2   7      228.70      248.77      6.38 o 
  -2   2   7      101.83      104.36      3.21 o 
  -1   2   7      129.06      129.64      4.60 o 
   0   2   7       87.24       97.37      4.15 o 
   1   2   7        3.13        4.30      1.31 o 
   2   2   7       72.32       76.70      4.26 o 
   3   2   7       98.17       88.42      4.46 o 
   4   2   7       25.54       22.73      2.38 o 
   5   2   7       15.43       18.21      2.18 o 
  -7   3   7        0.36        2.20      1.83 o 
  -6   3   7       84.91       92.14      6.62 o 
  -5   3   7      103.06       99.71      6.57 o 
  -4   3   7      105.37      108.61      6.57 o 
  -3   3   7      141.06      158.52      7.29 o 
  -2   3   7       11.50       12.79      1.91 o 
  -1   3   7       14.78       17.05      3.22 o 
   0   3   7       36.31       41.87      3.28 o 
   1   3   7      112.69       96.84      6.35 o 
   2   3   7       33.04       34.30      2.77 o 
   3   3   7      120.23      114.43      5.04 o 
   4   3   7       95.42       82.14      7.02 o 
  -6   4   7       51.21       51.34      5.79 o 
  -5   4   7       15.50       22.87      4.16 o 
  -4   4   7       16.99       19.69      3.61 o 
  -3   4   7       59.61       71.25      5.18 o 
  -2   4   7        4.98        6.29      1.34 o 
  -1   4   7        6.48        7.96      1.50 o 
   0   4   7      199.29      198.63      5.54 o 
   1   4   7       67.23       69.73      3.72 o 
   2   4   7       21.73       23.81      2.58 o 
  -5   5   7       37.84       47.12      5.75 o 
  -4   5   7       14.51       19.35      2.65 o 
  -2   5   7        9.90        9.96      1.92 o 
  -1   5   7       27.02       22.31      2.33 o 
   0   5   7       22.11       32.70      2.88 o 
   1   5   7       41.35       41.05      3.36 o 
  -2  -9   8        3.66        4.96      1.79 o 
  -1  -9   8       15.25       23.08      5.31 o 
   0  -9   8        3.77        3.45      1.52 o 
   1  -9   8       40.25       42.74      3.73 o 
   2  -9   8        2.55        2.64      1.35 o 
   3  -9   8        1.54        3.08      1.96 o 
  -4  -8   8        4.20        5.15      4.51 o 
  -3  -8   8        1.74        5.88      1.66 o 
  -2  -8   8       84.81       83.11      4.75 o 
  -1  -8   8       91.65       94.53      4.89 o 
   0  -8   8       17.29       14.50      2.25 o 
   1  -8   8        0.64        0.15      1.10 o 
   2  -8   8        6.66       10.22      1.86 o 
   3  -8   8       12.57       12.36      1.97 o 
   4  -8   8       17.30       20.57      3.72 o 
  -5  -7   8        0.35        1.11      1.34 o 
  -4  -7   8       36.37       34.40      3.49 o 
  -3  -7   8      158.50      150.13      5.98 o 
  -2  -7   8       37.41       39.14      3.47 o 
  -1  -7   8      135.19      133.96     14.79 o 
   0  -7   8        3.45        5.14      1.47 o 
   1  -7   8        7.21        7.39      1.64 o 
   2  -7   8       34.17       39.01      4.81 o 
   3  -7   8       12.44       11.90      2.96 o 
   4  -7   8        0.32        2.65      1.72 o 
  -6  -6   8      163.60      153.23      6.20 o 
  -5  -6   8      174.15      163.08      6.18 o 
  -4  -6   8       63.99       56.00      4.25 o 
  -3  -6   8       13.22       14.27      2.15 o 
  -2  -6   8        5.56        6.16      1.52 o 
  -1  -6   8       98.58      101.74      5.05 o 
   0  -6   8      107.92      108.47      7.67 o 
   1  -6   8       33.64       36.45      2.98 o 
   2  -6   8      118.87      133.01      7.33 o 
   3  -6   8       27.07       27.73      4.03 o 
   4  -6   8       48.48       42.04      4.79 o 
   5  -6   8       11.87       15.19      3.26 o 
  -7  -5   8       41.01       44.29      5.79 o 
  -6  -5   8      118.79      106.96      7.53 o 
  -5  -5   8      142.52      139.51      7.02 o 
  -4  -5   8        1.46        1.85      1.19 o 
  -3  -5   8       17.59       17.03      2.73 o 
  -2  -5   8        5.56        4.71      1.36 o 
  -1  -5   8       93.91       90.96      4.07 o 
   0  -5   8      260.08      274.21      7.05 o 
   1  -5   8      261.35      247.83      6.55 o 
   2  -5   8       77.91       77.02      5.53 o 
   3  -5   8       58.17       63.87      5.13 o 
   4  -5   8        0.55        3.16      1.91 o 
   5  -5   8        1.08        3.11      1.83 o 
  -7  -4   8        1.87        3.07      2.22 o 
  -6  -4   8       70.42       62.81      6.38 o 
  -5  -4   8      151.54      155.64      5.60 o 
  -4  -4   8        6.05        5.97      1.96 o 
  -3  -4   8       74.38       73.38      3.71 o 
  -2  -4   8       40.32       43.69      3.13 o 
  -1  -4   8       46.61       48.94      3.06 o 
   0  -4   8      375.04      371.31      7.98 o 
   1  -4   8        3.59        2.72      1.67 o 
   2  -4   8       25.84       26.22      3.89 o 
   3  -4   8       44.53       45.31      4.79 o 
   4  -4   8       10.11       13.30      3.02 o 
   5  -4   8        9.54        7.86      2.41 o 
   6  -4   8       52.52       52.69      5.74 o 
  -7  -3   8      110.32      105.87      7.49 o 
  -6  -3   8        4.68       14.21      3.26 o 
  -5  -3   8       63.13       65.50      3.65 o 
  -4  -3   8       90.58       90.47      4.05 o 
  -3  -3   8       61.17       58.53      3.64 o 
  -2  -3   8       67.97       62.87      3.26 o 
  -1  -3   8       17.50       19.20      2.15 o 
   0  -3   8        5.68       10.43      1.73 o 
   1  -3   8       27.94       34.64      4.27 o 
   2  -3   8       39.04       37.98      4.40 o 
   3  -3   8      107.58       98.73      6.24 o 
   4  -3   8       71.57       69.71      5.31 o 
   5  -3   8       18.01       15.74      2.29 o 
   6  -3   8        2.40        3.91      1.48 o 
  -8  -2   8      121.94      123.78      8.53 o 
  -7  -2   8       24.36       20.63      4.14 o 
  -6  -2   8        3.57        2.94      1.92 o 
  -5  -2   8      462.55      421.90     13.95 o 
  -4  -2   8       74.66       75.19      3.70 o 
  -3  -2   8        8.17       10.50      1.71 o 
  -2  -2   8      184.26      159.65      7.38 o 
  -1  -2   8        7.25        7.93      1.54 o 
   0  -2   8      314.80      327.50     11.05 o 
   1  -2   8       84.18       89.25      5.87 o 
   2  -2   8       38.58       47.29      4.87 o 
   3  -2   8       90.09       82.65      5.85 o 
   4  -2   8       24.35       27.88      2.82 o 
   5  -2   8        6.20        9.21      1.84 o 
   6  -2   8        0.50        0.97      1.37 o 
  -8  -1   8        2.19        2.05      2.15 o 
  -7  -1   8       76.19       71.23      6.96 o 
  -6  -1   8      128.06      116.69      7.47 o 
  -5  -1   8      142.93      131.29      7.49 o 
  -4  -1   8      175.59      175.40      5.56 o 
  -3  -1   8       14.96       17.89      2.15 o 
  -2  -1   8       50.61       53.51      3.04 o 
  -1  -1   8      363.07      359.82     11.64 o 
   0  -1   8      116.83      117.95      6.51 o 
   1  -1   8      180.22      174.16      8.20 o 
   2  -1   8       20.03       23.77      3.81 o 
   3  -1   8        5.81        6.31      1.53 o 
   4  -1   8      123.38      111.80      4.91 o 
   5  -1   8       25.08       30.20      3.15 o 
  -8   0   8        3.04        3.29      2.24 o 
  -7   0   8      157.83      141.72      8.77 o 
  -6   0   8       27.40       37.82      5.11 o 
  -5   0   8       95.09      102.41      6.66 o 
  -4   0   8      214.06      211.52      6.07 o 
  -3   0   8        1.07        2.79      1.11 o 
  -2   0   8      184.28      177.77      7.81 o 
  -1   0   8        8.67        5.87      2.07 o 
   0   0   8      190.41      188.46      8.53 o 
   1   0   8      184.81      194.47      8.86 o 
   2   0   8       32.54       33.66      3.52 o 
   3   0   8      167.67      141.50      5.47 o 
   4   0   8       22.33       22.58      2.85 o 
   5   0   8       12.62       17.06      3.04 o 
  -7   1   8       36.14       43.07      5.62 o 
  -6   1   8       21.79       18.83      3.68 o 
  -5   1   8        6.87        5.35      2.15 o 
  -4   1   8      175.54      171.33      8.07 o 
  -3   1   8       66.83       58.63      3.62 o 
  -2   1   8       24.51       21.68      3.33 o 
  -1   1   8       82.49       78.84      5.55 o 
   0   1   8       60.03       44.26      4.90 o 
   1   1   8      131.28      126.93     12.11 o 
   2   1   8      144.26      134.10     11.35 o 
   3   1   8        0.35        2.87      1.34 o 
   4   1   8        8.62        8.03      1.99 o 
  -7   2   8        4.79       10.55      2.90 o 
  -6   2   8       17.11       16.78      3.57 o 
  -5   2   8        9.29        8.66      2.70 o 
  -4   2   8      172.45      182.00      8.70 o 
  -3   2   8        8.74       10.39      1.69 o 
  -2   2   8       30.83       31.77      4.27 o 
  -1   2   8        4.08        4.70      2.11 o 
   0   2   8        3.36        1.73      2.39 o 
   1   2   8       56.04       59.11      5.62 o 
   2   2   8        4.13        4.89      1.63 o 
   3   2   8       28.73       30.83      4.18 o 
  -6   3   8       32.53       31.31      4.83 o 
  -5   3   8       10.27       10.62      2.74 o 
  -4   3   8       37.40       45.37      5.03 o 
  -3   3   8      157.56      160.97      7.96 o 
  -2   3   8        1.67        2.28      1.74 o 
  -1   3   8        0.43        1.63      1.85 o 
   0   3   8        5.41        8.19      1.84 o 
   1   3   8       30.78       42.22      5.09 o 
   2   3   8       41.69       41.37      3.21 o 
  -5   4   8        7.14        9.62      2.83 o 
  -2   4   8       21.82       22.44      2.95 o 
  -1   4   8       12.85       22.58      2.38 o 
   0   4   8       19.21       23.06      2.68 o 
  -1  -9   9        7.32        9.43      1.98 o 
   0  -9   9       11.34       14.36      2.37 o 
   1  -9   9       11.61       12.48      2.14 o 
   2  -9   9       14.25       16.41      2.43 o 
  -3  -8   9        4.26        6.15      2.62 o 
  -2  -8   9       33.35       37.95      5.13 o 
  -1  -8   9       35.31       45.43      3.93 o 
   0  -8   9        4.55        3.08      1.37 o 
   1  -8   9       41.80       45.64      3.72 o 
   2  -8   9        5.09        3.11      1.83 o 
   3  -8   9       12.73       17.21      3.53 o 
  -4  -7   9       36.70       36.67      3.71 o 
  -3  -7   9        3.66        5.03      1.74 o 
  -2  -7   9        2.67        5.64      1.51 o 
  -1  -7   9       78.50       71.46      4.23 o 
   0  -7   9        6.21        7.30      1.70 o 
   1  -7   9        0.24        0.41      1.00 o 
   2  -7   9       18.95       20.59      3.90 o 
   3  -7   9       12.74       12.21      3.09 o 
   4  -7   9        4.09        4.24      2.18 o 
  -5  -6   9       26.88       28.27      4.82 o 
  -4  -6   9       74.44       73.21      4.39 o 
  -3  -6   9        1.61        2.10      1.68 o 
  -2  -6   9        1.30        2.67      1.20 o 
  -1  -6   9       82.81       88.18      6.49 o 
   0  -6   9        3.96        5.24      1.52 o 
   1  -6   9       42.49       42.79      5.03 o 
   2  -6   9       32.05       36.41      4.77 o 
   3  -6   9        0.21        0.85      1.57 o 
   4  -6   9       11.55       13.01      3.15 o 
   5  -6   9       11.83       20.57      3.63 o 
  -6  -5   9       92.48       88.62      6.94 o 
  -5  -5   9       33.66       31.73      7.16 o 
  -4  -5   9       63.25       63.97      4.08 o 
  -3  -5   9       87.99       81.97      4.19 o 
  -2  -5   9       12.19       13.46      2.06 o 
  -1  -5   9       96.17       88.24      4.17 o 
   0  -5   9      156.77      152.14      5.47 o 
   1  -5   9       40.39       42.52      5.00 o 
   2  -5   9       30.69       34.99      4.74 o 
   3  -5   9       11.01       14.88      3.13 o 
   4  -5   9        8.76       13.32      3.16 o 
   5  -5   9        1.70        4.09      2.02 o 
  -6  -4   9       86.97       85.31      6.86 o 
  -5  -4   9       38.33       40.46      3.50 o 
  -4  -4   9      186.06      168.99      5.98 o 
  -3  -4   9      160.32      155.01      5.65 o 
  -2  -4   9        8.00        7.37      1.68 o 
  -1  -4   9       37.07       33.44      2.96 o 
   0  -4   9      213.38      214.45      9.32 o 
   1  -4   9       64.48       73.69      5.74 o 
   2  -4   9       65.60       53.36      5.48 o 
   3  -4   9       32.39       41.72      5.07 o 
   4  -4   9        5.14        5.55      2.42 o 
   5  -4   9       28.93       23.15      4.05 o 
  -7  -3   9        4.84        4.87      2.26 o 
  -6  -3   9       23.90       18.74      3.90 o 
  -5  -3   9       77.51       77.55      4.05 o 
  -4  -3   9       30.79       35.38      7.46 o 
  -3  -3   9      237.20      234.11     10.44 o 
  -2  -3   9        0.47        1.41      1.12 o 
  -1  -3   9       41.66       45.59      4.92 o 
   0  -3   9      159.02      153.44      8.12 o 
   1  -3   9        4.22        4.75      2.07 o 
   2  -3   9       93.16       80.76      5.99 o 
   3  -3   9       66.82       57.47      5.66 o 
   4  -3   9       79.13       70.99      6.31 o 
   5  -3   9       20.89       22.33      3.96 o 
  -7  -2   9        2.86        5.44      2.55 o 
  -6  -2   9       22.83       26.88      4.55 o 
  -5  -2   9       27.90       27.07      4.40 o 
  -4  -2   9       23.72       25.19      2.71 o 
  -3  -2   9      296.34      289.74     10.24 o 
  -2  -2   9      129.17      132.35      4.88 o 
  -1  -2   9       59.77       64.96      5.59 o 
   0  -2   9        0.58       -0.67      1.41 o 
   1  -2   9       72.27       65.81      5.24 o 
   2  -2   9       61.50       53.82      5.55 o 
   3  -2   9       80.73       75.25      6.01 o 
   4  -2   9       17.23       21.37      3.90 o 
   5  -2   9        5.44        6.83      2.29 o 
  -7  -1   9       21.56       27.77      4.87 o 
  -6  -1   9       26.33       29.60      4.88 o 
  -5  -1   9      145.95      136.14      8.07 o 
  -4  -1   9        9.64       13.26      2.62 o 
  -3  -1   9      102.20      109.50     10.56 o 
  -2  -1   9       11.27       14.47      2.98 o 
  -1  -1   9       62.80       52.19      5.13 o 
   0  -1   9      125.10      125.26      7.25 o 
   1  -1   9       69.84       62.81      5.87 o 
   2  -1   9       14.37       20.54      3.74 o 
   3  -1   9        3.90        7.57      2.78 o 
   4  -1   9       17.05       15.50      3.52 o 
  -7   0   9       33.63       39.41      5.62 o 
  -6   0   9       38.12       41.56      5.46 o 
  -5   0   9       37.62       44.61      5.35 o 
  -4   0   9        0.74        0.98      1.57 o 
  -3   0   9       17.86       25.91      2.67 o 
  -2   0   9      184.50      192.92      8.90 o 
  -1   0   9       39.09       43.55      4.92 o 
   0   0   9       47.71       46.24      5.13 o 
   1   0   9       54.71       53.86      5.72 o 
   2   0   9        4.54        8.18      3.07 o 
   3   0   9       17.26       18.15      3.76 o 
   4   0   9        3.26        7.09      2.59 o 
  -6   1   9        0.63        0.30      1.87 o 
  -5   1   9       61.09       73.01      6.51 o 
  -4   1   9      122.94      132.73      7.51 o 
  -3   1   9       27.36       36.86      4.55 o 
  -2   1   9      202.19      220.73      9.64 o 
  -1   1   9       48.70       47.14      5.31 o 
   0   1   9        0.84        4.11      2.07 o 
   1   1   9       30.95       41.68      5.37 o 
   2   1   9       53.09       51.93      6.11 o 
   3   1   9        6.83        7.46      2.61 o 
  -5   2   9       84.86       80.58      6.14 o 
  -3   2   9       16.79       25.16      4.07 o 
  -2   2   9      143.92      159.74      8.51 o 
  -1   2   9        0.93        1.00      1.67 o 
   0   2   9        4.19        6.14      2.44 o 
   1   2   9       57.36       56.87      6.24 o 
   2   2   9       57.86       51.56      6.20 o 
  -2   3   9        0.21       -0.56      1.79 o 
  -1   3   9       21.16       15.50      3.64 o 
   0   3   9        7.22        9.73      2.83 o 
  -2  -8  10       20.24       26.24      3.83 o 
  -1  -8  10        0.14        2.76      1.50 o 
   0  -8  10        4.23        5.91      1.63 o 
   1  -8  10       20.89       21.94      4.24 o 
   2  -8  10        1.27        2.98      2.39 o 
  -3  -7  10       29.93       36.42      4.19 o 
  -2  -7  10       17.41       18.59      2.69 o 
  -1  -7  10        0.18        1.46      1.28 o 
   0  -7  10        2.69        7.72      1.99 o 
   1  -7  10       34.70       41.44      5.50 o 
   2  -7  10       58.65       54.38      6.03 o 
   3  -7  10       14.03       18.52      3.68 o 
  -4  -6  10       33.26       36.80      5.22 o 
  -3  -6  10        1.36        3.29      1.61 o 
  -2  -6  10       33.61       33.33      3.36 o 
  -1  -6  10        7.40       10.11      2.69 o 
   0  -6  10       12.07       11.77      3.22 o 
   1  -6  10      212.87      221.69     10.58 o 
   2  -6  10        0.22        3.13      2.02 o 
   3  -6  10        0.71        2.65      2.15 o 
  -5  -5  10       12.45       16.95      2.97 o 
  -4  -5  10        1.42        4.89      2.08 o 
  -3  -5  10       28.82       28.39      3.13 o 
  -2  -5  10       40.47       42.10      3.58 o 
  -1  -5  10       44.45       52.18      7.84 o 
   0  -5  10       26.05       23.46      4.07 o 
   1  -5  10        3.86        4.29      2.15 o 
   2  -5  10        4.46        6.72      2.65 o 
   3  -5  10        3.33        3.29      1.96 o 
   4  -5  10       10.96       14.08      3.33 o 
  -5  -4  10        1.70        3.86      2.19 o 
  -4  -4  10      124.26      117.46     15.56 o 
  -3  -4  10       45.77       44.56      3.58 o 
  -2  -4  10       11.84       18.20      2.40 o 
  -1  -4  10       36.61       36.23      4.98 o 
   0  -4  10       77.06       60.35      6.16 o 
   1  -4  10       72.92       85.33      6.51 o 
   2  -4  10       75.59       74.64      6.83 o 
   3  -4  10        3.74       11.86      3.00 o 
   4  -4  10       15.42       21.30      4.01 o 
  -6  -3  10       12.20       13.65      3.37 o 
  -5  -3  10       96.73       85.37      7.38 o 
  -4  -3  10       67.08       68.85      4.10 o 
  -3  -3  10       53.19       61.23      4.03 o 
  -2  -3  10       32.56       41.48      5.14 o 
  -1  -3  10        4.22        9.08      2.76 o 
   0  -3  10       39.62       49.29      5.68 o 
   1  -3  10       35.66       39.70      5.35 o 
   2  -3  10      105.77       92.79      6.86 o 
   3  -3  10       11.92       13.75      3.39 o 
  -6  -2  10       31.21       25.59      4.55 o 
  -5  -2  10       27.40       35.75      5.03 o 
  -4  -2  10       52.28       52.92      3.86 o 
  -3  -2  10      173.04      168.89      7.96 o 
  -2  -2  10       23.41       31.38      4.55 o 
  -1  -2  10      106.15      115.23      7.35 o 
   0  -2  10        0.76        1.67      1.79 o 
   1  -2  10       17.53       24.03      4.31 o 
   2  -2  10       75.38       83.61      7.23 o 
   3  -2  10       13.76       18.34      3.83 o 
  -6  -1  10       17.11       24.96      4.50 o 
  -5  -1  10       18.27       14.41      3.53 o 
  -4  -1  10       26.25       27.29      2.99 o 
  -3  -1  10       48.90       59.09      5.59 o 
  -2  -1  10       64.47       70.40      6.14 o 
  -1  -1  10       25.35       34.08      4.88 o 
   0  -1  10       36.01       30.40      4.72 o 
   1  -1  10        1.36        1.59      1.98 o 
   2  -1  10       44.79       45.81      5.85 o 
   3  -1  10       94.76       84.52      7.62 o 
  -5   0  10        3.77        8.14      2.78 o 
  -3   0  10       42.88       43.74      5.07 o 
  -2   0  10       53.97       52.53      5.64 o 
  -1   0  10       63.55       62.59      6.22 o 
   0   0  10        5.55        8.46      2.72 o 
   1   0  10        0.97       -0.39      1.76 o 
   2   0  10       22.81       22.76      4.22 o 
  -3   1  10       20.20       25.51      4.33 o 
  -2   1  10       49.58       61.67      6.27 o 
  -1   1  10        7.36        7.53      2.96 o 
   0   1  10       15.69       17.08      3.83 o 
  -2  -6  11       47.30       49.38      4.10 o 
  -1  -6  11       14.34       15.19      3.52 o 
   0  -6  11        1.48        2.66      2.00 o 
   1  -6  11        8.67        8.66      3.00 o 
  -3  -5  11       11.58       13.74      2.32 o 
  -2  -5  11       59.80       57.24      6.22 o 
  -1  -5  11       42.19       50.05      5.94 o 
   0  -5  11       15.67       23.26      4.55 o 
   1  -5  11       10.78       13.89      3.39 o 
   2  -5  11        1.96        0.63      1.94 o 
  -4  -4  11        8.99       16.56      5.01 o 
  -3  -4  11        8.81        8.61      2.00 o 
  -2  -4  11       45.06       54.01      6.14 o 
  -1  -4  11       85.74       98.95      7.38 o 
   0  -4  11        5.29        6.51      2.94 o 
   1  -4  11        0.87       -0.33      1.89 o 
   2  -4  11       11.57       17.28      3.85 o 
  -4  -3  11       30.43       35.47      3.55 o 
  -3  -3  11       17.96       25.85      4.38 o 
  -2  -3  11       10.02        6.31      2.70 o 
  -1  -3  11       17.11       24.42      4.31 o 
   0  -3  11        0.49        7.70      2.76 o 
   1  -3  11        6.22        3.53      2.42 o 
  -4  -2  11       21.20       23.94      4.24 o 
  -3  -2  11        5.75        6.77      2.81 o 
  -2  -2  11        3.74        2.13      2.20 o 
  -1  -2  11       21.28       32.17      5.01 o 
   0  -2  11       22.19       25.51      4.57 o 
   1  -2  11        9.12        6.55      2.59 o 
  -3  -1  11       79.59       86.18      6.61 o 
  -2  -1  11       15.73       20.52      3.98 o 
  -1  -1  11       35.19       32.08      5.09 o 
   0  -1  11       68.98       67.88      6.83 o 
                                                 
